# Supplementary material for: 1-(2-Cyano­ethyl)-2-(2-pyrid­yl)-1H,3H-benzimidazol-3-ium perchlorate
Source: Acta Crystallogr Sect E Struct Rep Online. 2010 Jan 20;66(Pt 2):o413. doi: 10.1107/S1600536809055251 (PMC2979728; doi:10.1107/S1600536809055251)
Supplement: Supplementary file 1 [file e-66-0o413-sup1.cif]

##############################################################################
###                                                                        ###
###        Electronic paper (Acta Crystallographica Section E)             ###
###                                                                        ###
##############################################################################
#                                                                            #
# This CIF contains the data in a paper accepted for publication in Acta     #
# Crystallographica Section E. It conforms to the requirements of Notes      #
# for Authors for Section E, and has been peer reviewed under the auspices   #
# of the IUCr Commission on Journals.                                        #
#                                                                            #
# Full details of the Crystallographic Information File format               #
# are given in the paper "The Crystallographic Information File (CIF):       #
# a New Standard Archive File for Crystallography" by S. R. Hall, F. H.      #
# Allen and I. D. Brown [Acta Cryst. (1991), A47, 655-685].                  #
#                                                                            #
# The current version of the core CIF dictionary is obtainable from          #
# ftp://ftp.iucr.org/pub/cif_core.dic. The current version number is 2.4.    #
#                                                                            #
# Software is freely available for graphical display of the structure(s) in  #
# this CIF.  For information consult the CIF home page http://www.iucr.org/  #
# cif/home.html                                                              #
#                                                                            #
# This file may be used for bona fide research purposes within the           #
# scientific community so long as proper attribution is given to the journal # 
# article from which it was obtained.                                        #
#                                                                            #
##############################################################################
                                             
data_I
_audit_creation_method     SHELXL-97
_chemical_name_systematic
;
1-(2-Cyanoethyl)-2-(2-pyridyl)-1<i>H</i>,3<i>H</i>-benzimidazol-3-ium
perchlorate
;
_chemical_name_common     ?
_chemical_formula_moiety     'C15 H13 N4 +, Cl O4 -'
_chemical_formula_sum     'C15 H13 Cl N4 O4'
_chemical_formula_iupac     'C15 H13 N4 +, Cl O4 -'
_chemical_formula_weight     348.74
_chemical_melting_point     ?
_symmetry_cell_setting     Triclinic
_symmetry_space_group_name_H-M     'P -1'
_symmetry_space_group_name_Hall     '-P 1'
loop_
    _symmetry_equiv_pos_as_xyz
    'x, y, z'
    '-x, -y, -z'
_cell_length_a     8.7880(10)
_cell_length_b     9.4608(10)
_cell_length_c     10.6013(11)
_cell_angle_alpha     69.690(2)
_cell_angle_beta     73.844(2)
_cell_angle_gamma     86.193(2)
_cell_volume     793.52(15)
_cell_formula_units_Z     2
_cell_measurement_reflns_used     1758
_cell_measurement_theta_min     2.41
_cell_measurement_theta_max     26.40
_cell_measurement_temperature     296(2)
_exptl_crystal_description     block
_exptl_crystal_colour     yellow
_exptl_crystal_size_max     0.22
_exptl_crystal_size_mid     0.21
_exptl_crystal_size_min     0.19
_exptl_crystal_density_diffrn     1.460
_exptl_crystal_density_meas     ?
_exptl_crystal_density_method     'not measured'
_exptl_crystal_F_000     360
_exptl_absorpt_coefficient_mu     0.269
_exptl_absorpt_correction_type     multi-scan
_exptl_absorpt_process_details     '(SADABS; Bruker, 1997)'
_exptl_absorpt_correction_T_min     0.9402
_exptl_absorpt_correction_T_max     0.9546
_exptl_special_details
;
;
_diffrn_ambient_temperature     296(2)
_diffrn_radiation_type     MoK\a
_diffrn_radiation_wavelength     0.71073
_diffrn_radiation_source     'fine-focus sealed tube'
_diffrn_radiation_monochromator     graphite
_diffrn_measurement_device_type     'Bruker SMART CCD area-detector'
_diffrn_measurement_method     'phi and omega scans'
_diffrn_detector_area_resol_mean     ?
_diffrn_reflns_number     4167
_diffrn_reflns_av_R_equivalents     0.0132
_diffrn_reflns_av_sigmaI/netI     0.0283
_diffrn_reflns_theta_min     2.13
_diffrn_reflns_theta_max     25.50
_diffrn_reflns_theta_full     25.50
_diffrn_measured_fraction_theta_max     0.990
_diffrn_measured_fraction_theta_full     0.990
_diffrn_reflns_limit_h_min     -10
_diffrn_reflns_limit_h_max     10
_diffrn_reflns_limit_k_min     -11
_diffrn_reflns_limit_k_max     6
_diffrn_reflns_limit_l_min     -12
_diffrn_reflns_limit_l_max     12
_diffrn_standards_number     ?
_diffrn_standards_interval_count     ?
_diffrn_standards_interval_time     ?
_diffrn_standards_decay_%     ?
_refine_special_details
;
Refinement of <i>F</i>^2^ against ALL reflections. The weighted <i>R</i>-factor
<i>wR</i> and goodness of fit <i>S</i> are based on <i>F</i>^2^, conventional
<i>R</i>-factors <i>R</i> are based on <i>F</i>, with <i>F</i> set to zero for
negative <i>F</i>^2^. The threshold expression of <i>F</i>^2^ >
\s(<i>F</i>^2^) is used only for calculating <i>R</i>-factors(gt) <i>etc</i>.
and is not relevant to the choice of reflections for refinement.
<i>R</i>-factors based on <i>F</i>^2^ are statistically about twice as large
as those based on <i>F</i>, and <i>R</i>- factors based on ALL data will be
even larger.
;
_reflns_number_total     2924
_reflns_number_gt     2316
_reflns_threshold_expression     I>2sigma(I)
_refine_ls_structure_factor_coef     Fsqd
_refine_ls_matrix_type     full
_refine_ls_R_factor_all     0.0623
_refine_ls_R_factor_gt     0.0466
_refine_ls_wR_factor_gt     0.1088
_refine_ls_wR_factor_ref     0.1219
_refine_ls_goodness_of_fit_ref     1.008
_refine_ls_restrained_S_all     1.003
_refine_ls_number_reflns     2924
_refine_ls_number_parameters     221
_refine_ls_number_restraints     102
_refine_ls_hydrogen_treatment     mixed
_refine_ls_weighting_scheme     calc
_refine_ls_weighting_details
         'calc w=1/[\s^2^(Fo^2^)+(0.0430P)^2^+0.6700P] where P=(Fo^2^+2Fc^2^)/3'
_atom_sites_solution_hydrogens     geom
_atom_sites_solution_primary     direct
_atom_sites_solution_secondary     difmap
_refine_ls_shift/su_max     0.000
_refine_ls_shift/su_mean     0.000
_refine_diff_density_max     0.351
_refine_diff_density_min     -0.241
_refine_ls_extinction_method     none
_refine_ls_extinction_coef     ?
loop_
    _atom_type_symbol
    _atom_type_description
    _atom_type_scat_dispersion_real
    _atom_type_scat_dispersion_imag
    _atom_type_scat_source
    'C' 'C' 0.0033 0.0016
                         'International Tables Vol C Tables 4.2.6.8 and 6.1.1.4'
    'H' 'H' 0.0000 0.0000
                         'International Tables Vol C Tables 4.2.6.8 and 6.1.1.4'
    'N' 'N' 0.0061 0.0033
                         'International Tables Vol C Tables 4.2.6.8 and 6.1.1.4'
    'O' 'O' 0.0106 0.0060
                         'International Tables Vol C Tables 4.2.6.8 and 6.1.1.4'
    'Cl' 'Cl' 0.1484 0.1585
                         'International Tables Vol C Tables 4.2.6.8 and 6.1.1.4'
_computing_data_collection     'SMART (Bruker, 1997)'
_computing_cell_refinement     'SAINT (Bruker, 1997)'
_computing_data_reduction     'SAINT (Bruker, 1997)'
_computing_structure_solution     'SHELXS97 (Sheldrick, 2008)'
_computing_structure_refinement     'SHELXL97 (Sheldrick, 2008)'
_computing_molecular_graphics     'SHELXTL (Sheldrick, 2008)'
_computing_publication_material     'SHELXTL (Sheldrick, 2008)'
loop_
    _atom_site_type_symbol
    _atom_site_label
    _atom_site_fract_x
    _atom_site_fract_y
    _atom_site_fract_z
    _atom_site_U_iso_or_equiv
    _atom_site_adp_type
    _atom_site_calc_flag
    _atom_site_refinement_flags
    _atom_site_occupancy
    _atom_site_disorder_assembly
    _atom_site_disorder_group
    C C1 0.1586(4) -0.0845(4) 0.8393(4) 0.0755(9) Uani d U 1 . .
    H H1 0.1941 -0.1600 0.9072 0.091 Uiso calc R 1 . .
    C C2 0.0604(4) -0.1248(4) 0.7774(4) 0.0781(10) Uani d U 1 . .
    H H2 0.0314 -0.2256 0.8016 0.094 Uiso calc R 1 . .
    C C3 0.0053(4) -0.0148(4) 0.6792(4) 0.0797(10) Uani d U 1 . .
    H H3 -0.0635 -0.0396 0.6369 0.096 Uiso calc R 1 . .
    C C4 0.0524(4) 0.1333(4) 0.6431(3) 0.0657(8) Uani d U 1 . .
    H H4 0.0168 0.2102 0.5762 0.079 Uiso calc R 1 . .
    C C5 0.1544(3) 0.1638(3) 0.7097(3) 0.0469(6) Uani d U 1 . .
    C C6 0.2150(3) 0.3172(3) 0.6751(2) 0.0409(6) Uani d . 1 . .
    C C7 0.3245(3) 0.5180(3) 0.6825(2) 0.0402(5) Uani d . 1 . .
    C C8 0.3956(3) 0.6193(3) 0.7178(3) 0.0493(6) Uani d . 1 . .
    H H8 0.4122 0.5949 0.8057 0.059 Uiso calc R 1 . .
    C C9 0.4403(4) 0.7580(3) 0.6163(3) 0.0578(7) Uani d . 1 . .
    H H9 0.4903 0.8288 0.6354 0.069 Uiso calc R 1 . .
    C C10 0.4127(4) 0.7952(3) 0.4854(3) 0.0582(7) Uani d . 1 . .
    H H10 0.4437 0.8908 0.4199 0.070 Uiso calc R 1 . .
    C C11 0.3412(3) 0.6949(3) 0.4506(3) 0.0516(7) Uani d . 1 . .
    H H11 0.3223 0.7203 0.3634 0.062 Uiso calc R 1 . .
    C C12 0.2988(3) 0.5544(3) 0.5516(2) 0.0410(6) Uani d . 1 . .
    C C13 0.2574(3) 0.2959(3) 0.9067(2) 0.0437(6) Uani d . 1 . .
    H H13A 0.1756 0.2165 0.9481 0.052 Uiso calc R 1 . .
    H H13B 0.2286 0.3688 0.9542 0.052 Uiso calc R 1 . .
    C C14 0.4152(3) 0.2296(3) 0.9245(3) 0.0522(7) Uani d . 1 . .
    H H14A 0.4470 0.1621 0.8715 0.063 Uiso calc R 1 . .
    H H14B 0.4953 0.3102 0.8880 0.063 Uiso calc R 1 . .
    C C15 0.4052(4) 0.1470(3) 1.0716(3) 0.0591(7) Uani d . 1 . .
    Cl Cl1 0.17292(8) 0.51237(8) 0.19213(6) 0.0485(2) Uani d . 1 . .
    H H5 0.207(3) 0.416(3) 0.491(3) 0.044(8) Uiso d . 1 . .
    N N1 0.2065(3) 0.0574(3) 0.8078(3) 0.0601(6) Uani d U 1 . .
    N N2 0.2311(3) 0.4263(2) 0.5520(2) 0.0449(5) Uani d . 1 . .
    N N3 0.2685(2) 0.3697(2) 0.75719(19) 0.0399(5) Uani d . 1 . .
    N N4 0.3982(4) 0.0807(4) 1.1839(3) 0.0887(10) Uani d . 1 . .
    O O1 0.0518(3) 0.5091(3) 0.1302(3) 0.0896(8) Uani d . 1 . .
    O O2 0.3196(3) 0.4965(3) 0.1030(3) 0.0923(8) Uani d . 1 . .
    O O3 0.1764(4) 0.6462(4) 0.2192(4) 0.1268(12) Uani d . 1 . .
    O O4 0.1453(4) 0.3906(4) 0.3209(3) 0.1253(12) Uani d . 1 . .
loop_
    _atom_site_aniso_label
    _atom_site_aniso_U_11
    _atom_site_aniso_U_22
    _atom_site_aniso_U_33
    _atom_site_aniso_U_12
    _atom_site_aniso_U_13
    _atom_site_aniso_U_23
    C1 0.087(2) 0.0490(17) 0.080(2) -0.0088(16) -0.0136(18) -0.0141(16)
    C2 0.085(2) 0.0587(19) 0.081(2) -0.0247(17) 0.0083(18) -0.0317(17)
    C3 0.084(2) 0.088(2) 0.075(2) -0.0308(19) -0.0067(18) -0.0423(19)
    C4 0.0707(19) 0.073(2) 0.0575(18) -0.0127(16) -0.0179(15) -0.0236(15)
    C5 0.0466(14) 0.0479(14) 0.0454(14) -0.0034(11) -0.0045(11) -0.0204(12)
    C6 0.0433(14) 0.0456(14) 0.0349(13) 0.0033(11) -0.0098(10) -0.0159(11)
    C7 0.0443(13) 0.0380(13) 0.0352(13) 0.0049(10) -0.0098(10) -0.0102(10)
    C8 0.0652(17) 0.0459(15) 0.0422(14) 0.0035(12) -0.0224(13) -0.0159(12)
    C9 0.0699(19) 0.0453(16) 0.0621(18) -0.0032(13) -0.0218(15) -0.0192(14)
    C10 0.0704(19) 0.0397(15) 0.0507(16) -0.0021(13) -0.0122(14) -0.0012(12)
    C11 0.0604(17) 0.0511(16) 0.0360(13) 0.0034(13) -0.0134(12) -0.0061(12)
    C12 0.0418(13) 0.0454(14) 0.0354(13) 0.0038(11) -0.0104(10) -0.0139(11)
    C13 0.0563(15) 0.0430(14) 0.0286(12) 0.0020(11) -0.0118(11) -0.0084(10)
    C14 0.0564(16) 0.0528(16) 0.0418(14) -0.0002(13) -0.0165(12) -0.0065(12)
    C15 0.0691(19) 0.0531(17) 0.0565(18) 0.0111(14) -0.0295(15) -0.0124(14)
    Cl1 0.0493(4) 0.0606(4) 0.0450(4) -0.0011(3) -0.0169(3) -0.0257(3)
    N1 0.0657(15) 0.0470(13) 0.0656(15) -0.0028(11) -0.0196(12) -0.0149(12)
    N2 0.0534(13) 0.0508(13) 0.0340(11) 0.0001(10) -0.0164(10) -0.0152(10)
    N3 0.0491(12) 0.0382(11) 0.0309(10) 0.0014(9) -0.0115(9) -0.0096(9)
    N4 0.108(2) 0.093(2) 0.0539(17) 0.0245(18) -0.0388(16) -0.0032(16)
    O1 0.0684(15) 0.122(2) 0.1015(18) 0.0124(14) -0.0503(14) -0.0474(16)
    O2 0.0586(14) 0.138(2) 0.0961(18) 0.0062(14) -0.0112(13) -0.0667(17)
    O3 0.139(3) 0.116(2) 0.172(3) 0.0001(19) -0.041(2) -0.108(2)
    O4 0.173(3) 0.129(2) 0.0615(16) -0.058(2) -0.0465(18) 0.0051(16)
_geom_special_details
;
All e.s.d.'s (except the e.s.d. in the dihedral angle between two l.s. planes)
are estimated using the full covariance matrix. The cell e.s.d.'s are taken
into account individually in the estimation of e.s.d.'s in distances, angles
and torsion angles; correlations between e.s.d.'s in cell parameters are only
used when they are defined by crystal symmetry. An approximate (isotropic)
treatment of cell e.s.d.'s is used for estimating e.s.d.'s involving l.s.
planes.
;
loop_
    _geom_bond_atom_site_label_1
    _geom_bond_atom_site_label_2
    _geom_bond_site_symmetry_2
    _geom_bond_distance
    _geom_bond_publ_flag
    C1 N1 . 1.333(4) ?
    C1 C2 . 1.361(5) ?
    C1 H1 . 0.9300 ?
    C2 C3 . 1.365(5) ?
    C2 H2 . 0.9300 ?
    C3 C4 . 1.377(4) ?
    C3 H3 . 0.9300 ?
    C4 C5 . 1.384(4) ?
    C4 H4 . 0.9300 ?
    C5 N1 . 1.335(3) ?
    C5 C6 . 1.465(3) ?
    C6 N2 . 1.330(3) ?
    C6 N3 . 1.336(3) ?
    C7 C8 . 1.381(3) ?
    C7 C12 . 1.389(3) ?
    C7 N3 . 1.393(3) ?
    C8 C9 . 1.374(4) ?
    C8 H8 . 0.9300 ?
    C9 C10 . 1.395(4) ?
    C9 H9 . 0.9300 ?
    C10 C11 . 1.373(4) ?
    C10 H10 . 0.9300 ?
    C11 C12 . 1.382(3) ?
    C11 H11 . 0.9300 ?
    C12 N2 . 1.382(3) ?
    C13 N3 . 1.471(3) ?
    C13 C14 . 1.517(4) ?
    C13 H13A . 0.9700 ?
    C13 H13B . 0.9700 ?
    C14 C15 . 1.462(4) ?
    C14 H14A . 0.9700 ?
    C14 H14B . 0.9700 ?
    C15 N4 . 1.123(4) ?
    Cl1 O3 . 1.396(3) ?
    Cl1 O1 . 1.404(2) ?
    Cl1 O2 . 1.404(2) ?
    Cl1 O4 . 1.418(3) ?
    N2 H5 . 0.78(3) ?
loop_
    _geom_angle_atom_site_label_1
    _geom_angle_atom_site_label_2
    _geom_angle_atom_site_label_3
    _geom_angle_site_symmetry_1
    _geom_angle_site_symmetry_3
    _geom_angle
    _geom_angle_publ_flag
    N1 C1 C2 . . 123.6(3) ?
    N1 C1 H1 . . 118.2 ?
    C2 C1 H1 . . 118.2 ?
    C1 C2 C3 . . 118.8(3) ?
    C1 C2 H2 . . 120.6 ?
    C3 C2 H2 . . 120.6 ?
    C2 C3 C4 . . 119.5(3) ?
    C2 C3 H3 . . 120.2 ?
    C4 C3 H3 . . 120.2 ?
    C3 C4 C5 . . 117.8(3) ?
    C3 C4 H4 . . 121.1 ?
    C5 C4 H4 . . 121.1 ?
    N1 C5 C4 . . 123.1(3) ?
    N1 C5 C6 . . 115.2(2) ?
    C4 C5 C6 . . 121.7(3) ?
    N2 C6 N3 . . 108.6(2) ?
    N2 C6 C5 . . 124.6(2) ?
    N3 C6 C5 . . 126.7(2) ?
    C8 C7 C12 . . 121.9(2) ?
    C8 C7 N3 . . 131.6(2) ?
    C12 C7 N3 . . 106.5(2) ?
    C9 C8 C7 . . 116.5(2) ?
    C9 C8 H8 . . 121.8 ?
    C7 C8 H8 . . 121.8 ?
    C8 C9 C10 . . 121.7(3) ?
    C8 C9 H9 . . 119.2 ?
    C10 C9 H9 . . 119.2 ?
    C11 C10 C9 . . 121.9(2) ?
    C11 C10 H10 . . 119.1 ?
    C9 C10 H10 . . 119.1 ?
    C10 C11 C12 . . 116.6(2) ?
    C10 C11 H11 . . 121.7 ?
    C12 C11 H11 . . 121.7 ?
    C11 C12 N2 . . 132.5(2) ?
    C11 C12 C7 . . 121.5(2) ?
    N2 C12 C7 . . 106.0(2) ?
    N3 C13 C14 . . 109.9(2) ?
    N3 C13 H13A . . 109.7 ?
    C14 C13 H13A . . 109.7 ?
    N3 C13 H13B . . 109.7 ?
    C14 C13 H13B . . 109.7 ?
    H13A C13 H13B . . 108.2 ?
    C15 C14 C13 . . 111.2(2) ?
    C15 C14 H14A . . 109.4 ?
    C13 C14 H14A . . 109.4 ?
    C15 C14 H14B . . 109.4 ?
    C13 C14 H14B . . 109.4 ?
    H14A C14 H14B . . 108.0 ?
    N4 C15 C14 . . 178.5(3) ?
    O3 Cl1 O1 . . 111.91(19) ?
    O3 Cl1 O2 . . 109.33(18) ?
    O1 Cl1 O2 . . 109.27(15) ?
    O3 Cl1 O4 . . 108.3(2) ?
    O1 Cl1 O4 . . 108.51(17) ?
    O2 Cl1 O4 . . 109.5(2) ?
    C1 N1 C5 . . 117.2(3) ?
    C6 N2 C12 . . 110.0(2) ?
    C6 N2 H5 . . 123(2) ?
    C12 N2 H5 . . 127(2) ?
    C6 N3 C7 . . 108.90(19) ?
    C6 N3 C13 . . 127.9(2) ?
    C7 N3 C13 . . 122.87(19) ?
loop_
    _geom_torsion_atom_site_label_1
    _geom_torsion_atom_site_label_2
    _geom_torsion_atom_site_label_3
    _geom_torsion_atom_site_label_4
    _geom_torsion_site_symmetry_1
    _geom_torsion_site_symmetry_2
    _geom_torsion_site_symmetry_3
    _geom_torsion_site_symmetry_4
    _geom_torsion
    _geom_torsion_publ_flag
    N1 C1 C2 C3 . . . . -1.0(5) ?
    C1 C2 C3 C4 . . . . 1.3(5) ?
    C2 C3 C4 C5 . . . . -0.3(5) ?
    C3 C4 C5 N1 . . . . -1.1(4) ?
    C3 C4 C5 C6 . . . . 178.0(3) ?
    N1 C5 C6 N2 . . . . 152.9(2) ?
    C4 C5 C6 N2 . . . . -26.3(4) ?
    N1 C5 C6 N3 . . . . -24.3(4) ?
    C4 C5 C6 N3 . . . . 156.6(3) ?
    C12 C7 C8 C9 . . . . -0.3(4) ?
    N3 C7 C8 C9 . . . . 178.5(3) ?
    C7 C8 C9 C10 . . . . 1.1(4) ?
    C8 C9 C10 C11 . . . . -0.8(5) ?
    C9 C10 C11 C12 . . . . -0.4(4) ?
    C10 C11 C12 N2 . . . . -177.5(3) ?
    C10 C11 C12 C7 . . . . 1.3(4) ?
    C8 C7 C12 C11 . . . . -0.9(4) ?
    N3 C7 C12 C11 . . . . 180.0(2) ?
    C8 C7 C12 N2 . . . . 178.1(2) ?
    N3 C7 C12 N2 . . . . -1.0(3) ?
    N3 C13 C14 C15 . . . . -176.3(2) ?
    C13 C14 C15 N4 . . . . 118(13) ?
    C2 C1 N1 C5 . . . . -0.2(5) ?
    C4 C5 N1 C1 . . . . 1.3(4) ?
    C6 C5 N1 C1 . . . . -177.8(3) ?
    N3 C6 N2 C12 . . . . 0.7(3) ?
    C5 C6 N2 C12 . . . . -176.9(2) ?
    C11 C12 N2 C6 . . . . 179.1(3) ?
    C7 C12 N2 C6 . . . . 0.2(3) ?
    N2 C6 N3 C7 . . . . -1.3(3) ?
    C5 C6 N3 C7 . . . . 176.3(2) ?
    N2 C6 N3 C13 . . . . 172.2(2) ?
    C5 C6 N3 C13 . . . . -10.3(4) ?
    C8 C7 N3 C6 . . . . -177.6(3) ?
    C12 C7 N3 C6 . . . . 1.4(3) ?
    C8 C7 N3 C13 . . . . 8.6(4) ?
    C12 C7 N3 C13 . . . . -172.5(2) ?
    C14 C13 N3 C6 . . . . 102.0(3) ?
    C14 C13 N3 C7 . . . . -85.3(3) ?
loop_
    _geom_hbond_atom_site_label_D
    _geom_hbond_atom_site_label_H
    _geom_hbond_atom_site_label_A
    _geom_hbond_site_symmetry_A
    _geom_hbond_distance_DH
    _geom_hbond_distance_HA
    _geom_hbond_distance_DA
    _geom_hbond_angle_DHA
    N2 H5 O4 . 0.77(3) 2.11(3) 2.885(4) 179(4)
    C11 H11 O3 . 0.930 2.540 3.343(5) 145.00
    C4 H4 O4 . 0.930 2.619 3.347(4) 135.44
    C13 H13A N1 . 0.970 2.410 2.903(4) 111.00
    C10 H10 N4 1_564 0.930 2.644 3.423(4) 141.72
    C13 H13B O2 1_556 0.970 2.600 3.427(4) 144.00
    C14 H14B O2 2_666 0.970 2.570 3.483(4) 157.00
    C2 H2 O1 2_556 0.930 2.621 3.552(4) 179.70
data_global
_journal_date_recd_electronic     2009-11-25
_journal_date_accepted     2009-12-23
_journal_name_full     'Acta Crystallographica, Section E'
_journal_year     2010
_journal_volume     66
_journal_issue      2
_journal_page_first     o413
_journal_page_last     o413
_journal_paper_category     QO
_journal_coeditor_code     KP2242
_publ_contact_author_name     'Weisheng liu'
_publ_contact_author_address
;
Key Laboratory of Nonferrous Metal Chemistry and Resources Utilization of Gansu
Province, College of Chemistry and Chemical Engineering and State Key
Laboratory of Applied Organic Chemistry, Lanzhou University, Lanzhou 730000,
China
;
_publ_contact_author_email     'liuws@lzu.edu.cn'
_publ_contact_author_fax     '+86-931-8912582'
_publ_contact_author_phone     '+86-931-8915151'
_publ_section_title
;
1-(2-Cyanoethyl)-2-(2-pyridyl)-1<i>H</i>,3<i>H</i>-benzimidazol-3-ium
perchlorate
;
loop_
    _publ_author_name
    _publ_author_footnote
    _publ_author_address
    'Li, Yan' .
;
Key Laboratory of Nonferrous Metal Chemistry and Resources Utilization of Gansu
Province
College of Chemistry and Chemical Engineering and State Key Laboratory
of Applied Organic Chemistry
Lanzhou University
Lanzhou 730000,
People's Republic of China and
Teaching and Research Department
Urumqi Command College
The Chinese People's Armed Police Forces
Urumqi 830049
People's Republic of China
;
    'Tang, Xiaoliang' .
;
Key Laboratory of Nonferrous Metal Chemistry and Resources Utilization of Gansu
Province
College of Chemistry and Chemical Engineering and State Key Laboratory
of Applied Organic Chemistry
Lanzhou University
Lanzhou 730000,
People's Republic of China
;
    'Chen, Jiayu' .
;
Key Laboratory of Nonferrous Metal Chemistry and Resources Utilization of Gansu
Province
College of Chemistry and Chemical Engineering and State Key Laboratory
of Applied Organic Chemistry
Lanzhou University
Lanzhou 730000,
People's Republic of China
;
    'Wu, Daxiang' .
;
Key Laboratory of Nonferrous Metal Chemistry and Resources Utilization of Gansu
Province
College of Chemistry and Chemical Engineering and State Key Laboratory
of Applied Organic Chemistry
Lanzhou University
Lanzhou 730000,
People's Republic of China
;
    'Liu, Weisheng' .
;
Key Laboratory of Nonferrous Metal Chemistry and Resources Utilization of Gansu
Province
College of Chemistry and Chemical Engineering and State Key Laboratory
of Applied Organic Chemistry
Lanzhou University
Lanzhou 730000,
People's Republic of China
;
