# Supplementary material for: 1-(2-Cyano­ethyl)-2-(2-pyrid­yl)-1H,3H-benzimidazol-3-ium perchlorate
Source: Acta Crystallogr Sect E Struct Rep Online. 2010 Jan 20;66(Pt 2):o413. doi: 10.1107/S1600536809055251 (PMC2979728; doi:10.1107/S1600536809055251)
Supplement: Supplementary file 2 [file e-66-0o413-Isup2.hkl]

# 
# h,k,l, Fc-squared, Fo-squared, sigma(Fo-squared) and status flag 
# 
data_I
_shelx_title ' p-1 in P-1' 
_shelx_refln_list_code          4 
_shelx_F_calc_maximum      175.14 
_exptl_crystal_F_000       360.00 
_reflns_d_resolution_high  0.8255 
 
loop_ 
 _symmetry_equiv_pos_as_xyz 
 'x, y, z' 
 '-x, -y, -z' 
 
_cell_length_a     8.7880 
_cell_length_b     9.4608 
_cell_length_c    10.6013 
_cell_angle_alpha  69.690 
_cell_angle_beta   73.844 
_cell_angle_gamma  86.193 
 
_shelx_F_squared_multiplier     1.000 
 
loop_ 
 _refln_index_h 
 _refln_index_k 
 _refln_index_l 
 _refln_F_squared_calc 
 _refln_F_squared_meas 
 _refln_F_squared_sigma 
 _refln_observed_status 
   1   0   0      197.27      207.59      3.20 o 
   2   0   0     2141.75     2172.97     41.56 o 
   3   0   0      143.33      124.25      2.38 o 
   4   0   0       41.73       45.68      2.25 o 
   5   0   0      667.71      626.78     11.06 o 
   6   0   0       41.37       37.47      2.64 o 
   7   0   0       24.93       29.88      2.73 o 
   8   0   0      113.00      108.20      5.25 o 
   9   0   0       25.55       29.23      3.38 o 
  10   0   0        0.20       -0.12      1.75 o 
 -10   1   0        0.31        2.10      1.84 o 
  -9   1   0       15.32       22.88      2.99 o 
  -8   1   0       71.88       74.79      4.42 o 
  -7   1   0       45.77       46.81      3.32 o 
  -6   1   0       83.03       69.56      2.55 o 
  -5   1   0      365.20      385.95      9.41 o 
  -4   1   0       64.99       92.67      2.40 o 
  -3   1   0      354.89      420.80      6.37 o 
  -2   1   0     6943.86     7117.30     56.47 o 
  -1   1   0      565.16      537.25      6.88 o 
   0   1   0     4389.60     4604.33     58.99 o 
   1   1   0      533.29      567.28      7.32 o 
   2   1   0     2516.16     2488.01     28.81 o 
   3   1   0      557.21      506.16      8.15 o 
   4   1   0       32.40       35.16      2.08 o 
   5   1   0        1.57       -0.15      0.59 o 
   6   1   0      197.38      175.28      5.69 o 
   7   1   0       37.11       38.27      3.02 o 
   8   1   0       27.78       26.62      3.02 o 
   9   1   0        1.33        0.77      1.51 o 
  10   1   0        0.01       -0.95      1.57 o 
 -10   2   0        0.30       -2.13      1.42 o 
  -9   2   0       37.76       43.78      3.79 o 
  -8   2   0       13.16        9.86      1.55 o 
  -7   2   0       11.06       13.30      2.37 o 
  -6   2   0      492.25      489.97     11.87 o 
  -5   2   0      195.32      210.60      5.63 o 
  -4   2   0       22.97       20.36      0.91 o 
  -3   2   0      986.56     1076.72      9.41 o 
  -2   2   0     2267.17     2294.48     29.67 o 
  -1   2   0     2444.33     2664.58     22.02 o 
   0   2   0     1694.62     1900.20     16.00 o 
   1   2   0     1769.34     1718.16     14.65 o 
   2   2   0        0.50       -0.09      0.33 o 
   3   2   0      500.41      474.08      7.94 o 
   4   2   0       23.00       24.66      1.78 o 
   5   2   0      159.35      158.74      4.95 o 
   6   2   0      227.83      217.14      6.40 o 
   7   2   0       36.53       38.15      3.08 o 
   8   2   0       98.90       93.79      4.95 o 
   9   2   0        0.47       -0.15      1.42 o 
  -9   3   0       45.40       50.54      3.68 o 
  -8   3   0       44.46       45.49      3.51 o 
  -7   3   0       68.20       61.06      2.66 o 
  -6   3   0       47.69       49.41      2.23 o 
  -5   3   0       52.12       58.55      2.10 o 
  -4   3   0      134.69      137.41      2.20 o 
  -3   3   0        0.11        3.24      1.13 o 
  -2   3   0      493.32      533.82      5.75 o 
  -1   3   0       10.77       15.13      0.64 o 
   0   3   0     1169.55     1183.26     15.49 o 
   1   3   0      157.58      146.59      3.05 o 
   2   3   0       65.79       68.89      2.71 o 
   3   3   0       13.07       12.12      1.22 o 
   4   3   0      458.92      480.16      8.92 o 
   5   3   0       33.84       38.54      2.58 o 
   6   3   0      111.47      111.46      4.59 o 
   7   3   0        0.18        1.04      1.16 o 
   8   3   0      213.68      217.55      7.62 o 
   9   3   0       17.69       14.47      2.79 o 
  -9   4   0        4.79        2.05      1.90 o 
  -8   4   0       46.60       43.38      2.80 o 
  -7   4   0        4.82        3.37      1.05 o 
  -6   4   0      176.42      161.68      3.92 o 
  -5   4   0       40.89       43.81      3.56 o 
  -4   4   0        1.55        3.08      0.53 o 
  -3   4   0        4.55        4.55      1.23 o 
  -2   4   0       60.35       61.54      1.54 o 
  -1   4   0       49.05       44.78      1.18 o 
   0   4   0       32.11       23.26      0.93 o 
   1   4   0      155.57      189.40      3.01 o 
   2   4   0       82.50      113.22      2.46 o 
   3   4   0      143.40      167.42      4.95 o 
   4   4   0        7.43        6.94      1.22 o 
   5   4   0        9.23        8.48      1.54 o 
   6   4   0      101.44      103.34      4.57 o 
   7   4   0        6.15        3.20      1.51 o 
   8   4   0       35.31       39.31      3.50 o 
   9   4   0       21.62       20.99      3.23 o 
  -9   5   0        2.23        1.66      2.02 o 
  -8   5   0        2.45        1.22      1.63 o 
  -7   5   0        0.37        2.52      1.66 o 
  -6   5   0       24.19       27.42      3.08 o 
  -5   5   0        6.89        8.66      2.02 o 
  -4   5   0        0.01        0.65      1.13 o 
  -3   5   0        0.32        0.50      0.93 o 
  -2   5   0      146.55      140.92      2.53 o 
  -1   5   0      326.53      378.17      4.59 o 
   0   5   0      373.41      387.50      6.94 o 
   1   5   0        1.17        0.17      0.42 o 
   2   5   0      170.35      161.40      3.20 o 
   3   5   0       12.34       17.70      1.25 o 
   4   5   0       18.09       22.35      1.49 o 
   5   5   0        0.33        1.73      0.82 o 
   6   5   0      239.98      243.64      7.38 o 
   7   5   0       98.83      103.72      5.13 o 
   8   5   0      104.70      111.31      5.69 o 
  -8   6   0        7.95        6.28      2.37 o 
  -7   6   0       29.57       29.70      3.53 o 
  -6   6   0       41.92       57.27      4.27 o 
  -5   6   0       19.63       18.50      2.79 o 
  -4   6   0        9.27        3.59      1.66 o 
  -3   6   0       55.93       57.51      3.59 o 
  -2   6   0        0.22       -0.59      0.95 o 
  -1   6   0      347.58      359.16      8.48 o 
   0   6   0      142.26      147.12      5.10 o 
   1   6   0        1.29        1.15      0.62 o 
   2   6   0      104.03      105.71      2.73 o 
   3   6   0       20.17       20.26      1.44 o 
   4   6   0       35.68       38.89      2.89 o 
   5   6   0       44.64       42.04      3.88 o 
   6   6   0      132.20      141.35      4.33 o 
   7   6   0       24.46       26.99      2.21 o 
   8   6   0        5.36        5.72      1.46 o 
  -7   7   0       20.16       19.21      3.44 o 
  -6   7   0        3.30        4.59      2.10 o 
  -5   7   0        3.01        2.16      1.84 o 
  -4   7   0        0.43        0.53      1.51 o 
  -3   7   0       65.05       65.39      4.15 o 
  -2   7   0       30.68       24.25      2.73 o 
  -1   7   0        1.48        4.77      1.57 o 
   1   7   0       28.27       30.86      2.85 o 
   2   7   0        7.07        8.72      1.90 o 
   3   7   0       53.75       45.53      3.44 o 
   4   7   0       95.73       94.32      4.98 o 
   5   7   0       72.60       73.48      4.02 o 
   6   7   0       26.86       31.33      2.27 o 
   7   7   0        0.09        0.12      1.23 o 
  -7   8   0       23.91       21.43      3.74 o 
  -6   8   0        0.38        3.32      2.16 o 
  -5   8   0        1.68        5.25      2.28 o 
  -4   8   0       41.65       53.74      4.39 o 
  -3   8   0        0.41        1.25      1.69 o 
  -2   8   0      107.87      105.06      5.37 o 
  -1   8   0      139.96      152.07      6.25 o 
   0   8   0       28.89       31.75      3.26 o 
   1   8   0       59.45       54.57      3.97 o 
   2   8   0        0.36       -0.50      1.36 o 
   3   8   0        0.62        0.50      1.36 o 
   4   8   0        2.30        0.62      1.42 o 
   5   8   0       10.32       11.80      2.52 o 
   6   8   0        2.95        2.82      1.87 o 
  -5   9   0        2.62        4.09      2.43 o 
  -4   9   0       19.42       18.62      3.26 o 
  -3   9   0       35.32       26.09      3.38 o 
  -2   9   0        1.29        1.36      1.81 o 
  -1   9   0       29.69       24.51      3.20 o 
   0   9   0       18.68       17.61      2.91 o 
   1   9   0        2.85        3.85      1.81 o 
   2   9   0       62.29       51.88      4.15 o 
   3   9   0        3.18       -1.33      1.51 o 
   4   9   0        0.21        0.74      1.60 o 
   5   9   0        0.29        2.96      1.96 o 
  -4  10   0       11.45        9.37      2.85 o 
  -3  10   0        0.02        0.89      1.90 o 
  -2  10   0        0.17        0.15      1.72 o 
  -1  10   0       11.95       14.02      2.99 o 
   0  10   0        5.61        1.96      1.96 o 
   1  10   0        3.12        3.85      1.93 o 
   2  10   0        4.57        3.11      1.99 o 
   3  10   0        0.16        2.61      1.78 o 
  -2 -10   1        0.01        1.69      1.96 o 
  -1 -10   1       39.91       43.07      4.45 o 
   0 -10   1        0.92        0.53      1.78 o 
   1 -10   1        3.99        1.01      1.96 o 
   2 -10   1       22.21       20.25      3.47 o 
   3 -10   1        1.16        1.69      2.10 o 
  -4  -9   1        2.31        0.74      1.75 o 
  -3  -9   1        7.69       12.69      2.96 o 
  -2  -9   1        2.21       -1.25      1.57 o 
  -1  -9   1        8.52        8.06      2.25 o 
   0  -9   1       22.07       21.70      3.17 o 
   1  -9   1        6.52        1.54      1.60 o 
   2  -9   1       31.58       28.04      3.53 o 
   3  -9   1       18.12       15.12      2.91 o 
   4  -9   1       12.68       10.64      2.88 o 
   5  -9   1        0.00        0.15      2.05 o 
  -5  -8   1        0.17       -0.95      1.51 o 
  -4  -8   1       60.91       48.97      4.12 o 
  -3  -8   1       16.71       12.72      2.64 o 
  -2  -8   1       13.28       21.02      3.02 o 
  -1  -8   1       15.54       18.11      2.70 o 
   0  -8   1       24.87       28.93      3.17 o 
   1  -8   1       18.97       24.40      3.08 o 
   2  -8   1       67.90       69.60      4.54 o 
   3  -8   1        4.09        5.37      2.10 o 
   4  -8   1       23.64       19.83      3.20 o 
   5  -8   1       26.36       28.55      3.85 o 
   6  -8   1        1.09       -1.78      1.81 o 
  -6  -7   1       31.62       30.45      3.90 o 
  -5  -7   1       10.87        7.61      1.50 o 
  -4  -7   1        0.02       -0.39      1.19 o 
  -3  -7   1      117.33      111.99      5.34 o 
  -2  -7   1        0.03        0.68      1.27 o 
  -1  -7   1      173.93      190.28      6.73 o 
   0  -7   1      319.77      304.58      8.45 o 
   1  -7   1        5.56        3.11      1.69 o 
   2  -7   1      175.59      188.86      6.82 o 
   3  -7   1       78.64       93.55      4.95 o 
   4  -7   1       18.24       18.88      2.88 o 
   6  -7   1       12.83       12.63      2.76 o 
   7  -7   1       24.46       26.80      3.82 o 
  -7  -6   1       12.26       12.75      2.56 o 
  -6  -6   1        0.04       -1.16      0.77 o 
  -5  -6   1        0.37       -0.10      0.85 o 
  -4  -6   1        3.75        7.12      1.18 o 
  -3  -6   1      107.76       96.84      2.97 o 
  -2  -6   1        2.00        2.18      0.80 o 
  -1  -6   1       94.24      113.13      2.87 o 
   0  -6   1       57.12       59.64      3.41 o 
   1  -6   1       29.36       36.82      2.73 o 
   2  -6   1        2.18        5.01      1.60 o 
   3  -6   1        3.69        5.78      1.75 o 
   4  -6   1        0.11        0.68      1.33 o 
   5  -6   1       71.36       93.41      5.07 o 
   6  -6   1        5.99        9.49      2.34 o 
   7  -6   1       18.12       18.88      3.20 o 
   8  -6   1        5.81        7.00      2.43 o 
  -8  -5   1       14.61       13.67      2.67 o 
  -7  -5   1       10.36       13.19      2.34 o 
  -6  -5   1       11.70        7.78      2.86 o 
  -5  -5   1       35.39       29.36      1.89 o 
  -4  -5   1       35.06       41.83      2.02 o 
  -3  -5   1       23.56       22.57      1.43 o 
  -2  -5   1       69.86       65.53      2.15 o 
  -1  -5   1      247.01      271.53      5.72 o 
   0  -5   1      142.40      130.98      2.72 o 
   1  -5   1       57.01       68.73      1.86 o 
   2  -5   1       31.29       30.91      2.16 o 
   3  -5   1      238.41      271.15      4.33 o 
   4  -5   1       24.01       21.33      1.36 o 
   5  -5   1      139.22      149.39      3.54 o 
   6  -5   1        0.62        1.54      1.42 o 
   7  -5   1       22.50       28.66      3.35 o 
   8  -5   1       40.00       42.48      3.91 o 
   9  -5   1        1.08       -0.18      1.72 o 
  -8  -4   1       36.91       35.81      3.62 o 
  -7  -4   1       46.60       48.23      3.59 o 
  -6  -4   1       27.76       28.64      2.82 o 
  -5  -4   1        2.14        2.82      1.22 o 
  -4  -4   1       48.55       51.87      2.07 o 
  -3  -4   1        0.02        0.22      0.46 o 
  -2  -4   1      125.55      140.11      2.95 o 
  -1  -4   1      678.41      748.30      9.60 o 
   0  -4   1       13.55        3.81      0.59 o 
   1  -4   1       32.21       34.06      1.23 o 
   2  -4   1        5.55        3.85      0.57 o 
   3  -4   1      206.56      245.20      3.96 o 
   4  -4   1       31.82       36.00      1.62 o 
   5  -4   1       20.72       26.09      1.66 o 
   6  -4   1       17.75       20.84      1.62 o 
   7  -4   1        7.56        6.28      1.30 o 
   8  -4   1       84.85       93.64      3.60 o 
   9  -4   1        4.23        5.13      2.22 o 
  -9  -3   1        5.02        6.34      2.37 o 
  -8  -3   1        0.33       -1.22      1.36 o 
  -7  -3   1        0.37        0.30      1.33 o 
  -6  -3   1       66.96       68.39      3.82 o 
  -5  -3   1        5.32        5.37      1.42 o 
  -4  -3   1        3.12        4.27      1.07 o 
  -3  -3   1      491.15      503.76      8.95 o 
  -2  -3   1      108.29      109.33      2.40 o 
  -1  -3   1      124.15      110.07      4.09 o 
   0  -3   1        0.52        0.51      0.36 o 
   1  -3   1      124.93      139.08      2.34 o 
   2  -3   1        7.32        3.48      0.52 o 
   3  -3   1       80.81       89.43      2.16 o 
   4  -3   1       63.91       61.29      1.90 o 
   5  -3   1       32.10       26.69      1.54 o 
   6  -3   1        5.05        5.29      1.10 o 
   7  -3   1       32.93       30.56      2.05 o 
   8  -3   1       57.35       58.30      5.38 o 
   9  -3   1        6.39        4.79      1.39 o 
  10  -3   1        6.90        6.22      1.66 o 
  -9  -2   1        0.44        2.05      1.75 o 
  -8  -2   1        5.89        5.93      1.93 o 
  -7  -2   1       30.94       28.96      2.91 o 
  -6  -2   1        1.02        0.03      1.01 o 
  -5  -2   1        1.00       -0.30      0.74 o 
  -4  -2   1       21.41       23.71      1.84 o 
  -3  -2   1        3.17        2.79      0.83 o 
  -2  -2   1      148.31      156.10      3.79 o 
  -1  -2   1      337.66      323.85      3.96 o 
   0  -2   1     1535.46     1576.49     13.77 o 
   1  -2   1      234.92      248.42      3.13 o 
   2  -2   1      736.10      719.52      7.25 o 
   3  -2   1       81.18       75.73      1.92 o 
   4  -2   1       53.09       50.27      1.74 o 
   5  -2   1       85.84       77.92      2.43 o 
   6  -2   1       37.69       42.39      2.04 o 
   7  -2   1      167.86      170.95      4.34 o 
   8  -2   1      100.60       98.76      3.57 o 
   9  -2   1        3.39        7.88      1.54 o 
  10  -2   1        7.82       10.40      2.73 o 
  -9  -1   1       24.79       30.56      3.56 o 
  -8  -1   1       22.85       24.81      3.05 o 
  -7  -1   1      127.89      137.13      5.63 o 
  -6  -1   1       65.55       62.73      3.56 o 
  -5  -1   1       62.72       51.99      2.93 o 
  -4  -1   1       33.45       25.23      1.90 o 
  -3  -1   1      283.45      248.26      5.31 o 
  -2  -1   1      122.93      113.06      3.02 o 
  -1  -1   1     7339.84     7456.75     83.33 o 
   0  -1   1      192.73      216.45      3.53 o 
   1  -1   1      343.85      361.07      3.76 o 
   2  -1   1     1313.48     1418.38     12.50 o 
   3  -1   1      940.45     1002.31      9.80 o 
   4  -1   1     1223.12     1257.39     12.45 o 
   5  -1   1       62.95       62.70      3.93 o 
   6  -1   1       19.34       19.21      1.54 o 
   7  -1   1      195.34      178.95      4.41 o 
   8  -1   1       83.01       83.65      4.57 o 
   9  -1   1        0.23        0.42      1.57 o 
  10  -1   1        0.04       -1.57      1.63 o 
  -9   0   1       32.20       28.61      3.38 o 
  -8   0   1        1.27        0.77      1.39 o 
  -7   0   1       83.38       85.91      4.45 o 
  -6   0   1        2.81        1.90      1.16 o 
  -5   0   1      277.38      265.31      6.55 o 
  -4   0   1      223.89      189.21      4.86 o 
  -3   0   1        3.88        4.42      0.80 o 
  -2   0   1      177.98      158.00      3.44 o 
  -1   0   1      161.85      136.12      2.67 o 
   0   0   1        2.67        1.63      0.47 o 
   1   0   1      590.78      548.46      7.11 o 
   2   0   1      361.58      383.11      4.22 o 
   3   0   1      684.57      682.94      7.21 o 
   4   0   1        3.20        1.04      0.49 o 
   5   0   1      835.10      786.10      9.21 o 
   6   0   1        0.85        1.10      1.04 o 
   7   0   1       57.97       63.50      3.76 o 
   8   0   1       23.09       20.34      2.67 o 
   9   0   1       10.43       10.79      2.52 o 
  10   0   1       12.38       13.01      2.70 o 
  -9   1   1        1.94        0.44      1.75 o 
  -8   1   1        1.07        0.71      1.36 o 
  -7   1   1      342.74      332.18      8.63 o 
  -6   1   1      162.18      150.50      5.19 o 
  -5   1   1      317.57      310.56     11.74 o 
  -4   1   1      359.67      314.99      4.72 o 
  -3   1   1       33.31       31.51      1.00 o 
  -2   1   1    30673.51    29365.34    217.54 o 
  -1   1   1      478.15      512.00      6.70 o 
   0   1   1      795.27      842.08     10.76 o 
   1   1   1       91.65      126.31      2.28 o 
   2   1   1     5451.98     5678.16     62.84 o 
   3   1   1      690.26      668.81      9.87 o 
   4   1   1       11.86       16.93      1.45 o 
   5   1   1      182.81      154.09      4.68 o 
   6   1   1       38.23       38.54      2.76 o 
   7   1   1      323.32      296.28      8.06 o 
   8   1   1       27.19       27.45      2.96 o 
   9   1   1       10.83        9.46      2.25 o 
  10   1   1       15.92       15.09      2.93 o 
  -9   2   1        3.69        0.47      1.60 o 
  -8   2   1        0.14       -0.39      1.22 o 
  -7   2   1        0.61       -0.54      0.83 o 
  -6   2   1      261.35      275.99      5.22 o 
  -5   2   1       18.44       26.13      1.18 o 
  -4   2   1     2552.91     2463.10     17.79 o 
  -3   2   1      240.33      210.89      3.98 o 
  -2   2   1     1154.38     1089.52      8.20 o 
  -1   2   1      963.29      983.97      7.22 o 
   0   2   1       40.65       43.66      1.51 o 
   1   2   1     1422.42     1517.48     12.90 o 
   2   2   1       45.03       44.88      1.63 o 
   3   2   1      409.78      444.68      7.41 o 
   4   2   1      141.32      135.77      4.03 o 
   5   2   1        2.14        3.29      1.04 o 
   6   2   1       16.15       12.27      1.81 o 
   7   2   1       17.18       12.01      2.05 o 
   8   2   1      118.20      121.51      5.51 o 
   9   2   1        2.69        2.13      1.75 o 
  10   2   1        2.37       -1.87      1.60 o 
  -9   3   1        0.21        1.25      1.45 o 
  -8   3   1        1.96        0.16      1.00 o 
  -7   3   1        0.24        0.36      0.83 o 
  -6   3   1      121.51      124.41      3.44 o 
  -5   3   1      132.62      149.65      2.64 o 
  -4   3   1     1486.60     1442.81     11.34 o 
  -3   3   1       75.88       75.93      1.54 o 
  -2   3   1      327.71      332.97      3.34 o 
  -1   3   1     1097.84     1057.09      9.67 o 
   0   3   1     1143.61     1126.71     15.21 o 
   1   3   1     1709.85     1711.11     16.51 o 
   2   3   1       61.71       72.42      1.67 o 
   3   3   1      430.19      441.57      7.50 o 
   4   3   1        1.32        1.01      0.65 o 
   5   3   1        7.58        9.01      1.42 o 
   6   3   1        2.70        1.90      1.10 o 
   7   3   1        0.04        1.07      1.22 o 
   8   3   1       17.59       15.59      2.52 o 
   9   3   1        0.05        0.33      1.48 o 
  10   3   1       12.76       12.45      2.73 o 
  -9   4   1       21.13       21.73      3.44 o 
  -8   4   1        0.62        1.66      1.12 o 
  -7   4   1        1.15        3.00      1.06 o 
  -6   4   1       49.16       50.02      2.25 o 
  -5   4   1       12.15        7.47      0.99 o 
  -4   4   1      134.50      155.14      2.54 o 
  -3   4   1       86.26       77.66      1.61 o 
  -2   4   1       45.97       41.58      1.18 o 
  -1   4   1     1000.26      933.46     13.99 o 
   0   4   1      250.76      245.11      2.90 o 
   1   4   1      383.84      433.40      4.89 o 
   2   4   1     2181.02     2239.73     19.53 o 
   3   4   1       68.96       71.89      3.74 o 
   4   4   1        7.23        8.21      1.22 o 
   5   4   1        7.83        5.51      1.25 o 
   6   4   1      117.56      113.30      4.59 o 
   7   4   1      124.60      139.09      5.57 o 
   8   4   1       22.46       22.47      2.88 o 
   9   4   1        5.25        4.03      2.02 o 
  -9   5   1        0.26        2.85      1.96 o 
  -8   5   1       21.45       20.54      3.23 o 
  -7   5   1       29.06       34.48      3.56 o 
  -6   5   1       13.49       18.32      2.64 o 
  -5   5   1       57.69       62.52      3.97 o 
  -4   5   1       29.27       33.02      1.72 o 
  -3   5   1        5.78        4.86      1.13 o 
  -2   5   1       34.10       33.61      1.02 o 
  -1   5   1      122.45       94.32      3.71 o 
   0   5   1      890.37      899.86      8.66 o 
   1   5   1        0.09        5.42      0.65 o 
   2   5   1       14.11       12.67      0.91 o 
   3   5   1        8.36        7.65      1.41 o 
   4   5   1      209.81      199.90      3.98 o 
   5   5   1       21.33       24.60      2.16 o 
   6   5   1        4.75        4.42      1.36 o 
   7   5   1       33.17       22.26      2.61 o 
   8   5   1        9.31        8.92      2.19 o 
   9   5   1        3.69        1.81      1.72 o 
  -8   6   1        1.81        1.10      1.81 o 
  -7   6   1       20.87       23.00      3.29 o 
  -6   6   1        7.62        3.29      1.93 o 
  -5   6   1       17.48       23.39      2.96 o 
  -4   6   1       98.20      112.17      5.25 o 
  -3   6   1       62.24       85.37      4.24 o 
  -2   6   1       21.58       34.62      2.67 o 
  -1   6   1       50.84       51.61      3.08 o 
   0   6   1       30.55       28.13      2.22 o 
   1   6   1      141.00      148.31      5.13 o 
   2   6   1      364.35      385.89      5.38 o 
   3   6   1       26.08       24.47      1.43 o 
   4   6   1      496.63      495.52     10.42 o 
   5   6   1       37.59       27.47      2.73 o 
   6   6   1      101.66       97.92      3.37 o 
   7   6   1       16.80       21.76      1.99 o 
   8   6   1       23.14       25.43      3.08 o 
  -7   7   1        6.85        7.11      2.43 o 
  -6   7   1       25.02       23.09      3.41 o 
  -5   7   1       54.40       53.12      4.33 o 
  -4   7   1       17.46       19.56      2.93 o 
  -3   7   1      134.42      157.61      6.14 o 
  -2   7   1       87.32      110.12      5.01 o 
  -1   7   1       29.35       26.89      2.64 o 
   0   7   1       13.65       12.72      2.02 o 
   1   7   1        0.03       -0.09      0.86 o 
   2   7   1      245.14      244.59      7.35 o 
   3   7   1       34.48       31.18      2.85 o 
   4   7   1      180.42      177.65      6.64 o 
   5   7   1       17.92       15.95      2.52 o 
   6   7   1        0.49        1.01      1.02 o 
   7   7   1       19.01       27.14      5.22 o 
  -7   8   1        7.00        8.24      2.70 o 
  -6   8   1       15.56       18.62      3.32 o 
  -5   8   1       38.51       45.09      4.30 o 
  -4   8   1       60.17       54.13      4.33 o 
  -3   8   1       12.92       10.11      2.43 o 
  -2   8   1       69.87       83.27      4.77 o 
  -1   8   1        9.46        7.23      1.96 o 
   0   8   1       27.19       25.52      2.82 o 
   1   8   1       64.95       67.59      4.09 o 
   2   8   1      319.94      320.12      9.34 o 
   3   8   1      119.03      118.10      5.57 o 
   4   8   1       56.43       56.47      4.03 o 
   5   8   1       20.54       30.92      3.50 o 
   6   8   1        3.19        1.22      1.57 o 
   7   8   1       14.69       16.01      3.08 o 
  -6   9   1        0.43        1.25      2.05 o 
  -5   9   1        1.11        3.05      2.08 o 
  -4   9   1        8.49       10.76      2.67 o 
  -3   9   1       24.86       23.33      3.26 o 
  -2   9   1        4.11        5.42      1.99 o 
  -1   9   1        7.96        2.82      1.84 o 
   0   9   1       21.87       23.60      3.08 o 
   1   9   1       13.82       11.53      2.46 o 
   2   9   1       15.19       13.87      2.61 o 
   3   9   1        5.39        6.40      2.10 o 
   4   9   1        7.52        8.24      2.22 o 
   5   9   1        1.59       -0.12      1.54 o 
  -4  10   1        4.87        5.54      2.52 o 
  -3  10   1       14.81       13.84      3.08 o 
  -2  10   1        1.63        1.72      1.99 o 
  -1  10   1        1.50        3.62      1.96 o 
   0  10   1        1.66        1.69      1.69 o 
   1  10   1       15.24       16.93      3.08 o 
   2  10   1        6.60        6.82      2.43 o 
   3  10   1        2.33        1.48      1.87 o 
   4  10   1       16.78       16.63      3.20 o 
   0  11   1        0.10       -0.68      1.72 o 
  -3  -9   2       41.29       42.06      4.45 o 
  -2  -9   2        0.04       -2.00      1.33 o 
  -1  -9   2        4.91        4.83      2.19 o 
   0  -9   2        3.32        3.53      1.90 o 
   1  -9   2        3.97        3.71      1.99 o 
   2  -9   2       15.47       19.24      3.26 o 
   3  -9   2       50.16       44.46      4.42 o 
   4  -9   2        8.53        6.58      2.55 o 
   5  -9   2       24.56       29.23      4.12 o 
  -5  -8   2       12.91       22.11      3.32 o 
  -4  -8   2       14.91       15.65      2.96 o 
  -3  -8   2        0.30        1.87      1.60 o 
  -2  -8   2       48.21       43.55      3.88 o 
  -1  -8   2       13.41       15.74      2.70 o 
   0  -8   2       32.70       30.59      3.35 o 
   1  -8   2       36.65       41.86      3.76 o 
   2  -8   2        2.21        1.01      1.69 o 
   3  -8   2       16.39       15.15      2.88 o 
   4  -8   2        0.15       -2.18      1.45 o 
   5  -8   2       50.33       52.71      4.74 o 
   6  -8   2        0.31        0.47      2.10 o 
  -6  -7   2        4.23        1.81      1.25 o 
  -5  -7   2       15.74       17.54      1.95 o 
  -4  -7   2        3.10        3.94      1.81 o 
  -3  -7   2        0.01        0.21      1.39 o 
  -2  -7   2       92.37       95.15      5.01 o 
  -1  -7   2       14.40       13.46      2.43 o 
   0  -7   2       87.98       93.41      4.74 o 
   1  -7   2       21.20       13.84      2.40 o 
   2  -7   2       41.41       34.36      3.23 o 
   3  -7   2       22.18       27.48      3.20 o 
   4  -7   2        6.04        4.83      2.16 o 
   5  -7   2        0.23        0.39      1.75 o 
   6  -7   2        7.67        1.87      1.99 o 
   7  -7   2       10.21       10.26      2.88 o 
  -7  -6   2       11.14       12.48      2.52 o 
  -6  -6   2        0.32       -1.04      0.89 o 
  -5  -6   2       56.41       62.39      2.84 o 
  -4  -6   2       34.52       32.26      3.16 o 
  -3  -6   2       16.11       20.89      1.69 o 
  -2  -6   2      203.03      217.49      6.11 o 
  -1  -6   2      107.72      109.30      3.08 o 
   0  -6   2      204.68      220.97      4.20 o 
   1  -6   2      452.14      496.08     10.82 o 
   2  -6   2       85.96       83.15      4.39 o 
   3  -6   2       76.35       96.70      4.74 o 
   4  -6   2       25.85       32.49      3.26 o 
   5  -6   2       10.98        7.26      2.25 o 
   6  -6   2       14.55       18.47      3.05 o 
   7  -6   2       10.03       13.64      2.82 o 
   8  -6   2        1.61        1.19      1.81 o 
  -7  -5   2       38.00       38.37      2.63 o 
  -6  -5   2        0.08        0.04      0.93 o 
  -5  -5   2       55.96       58.87      2.98 o 
  -4  -5   2        9.59        9.02      1.30 o 
  -3  -5   2       50.60       51.47      2.49 o 
  -2  -5   2      146.64      151.21      4.33 o 
  -1  -5   2       83.81       75.98      3.56 o 
   0  -5   2       28.87       30.59      1.51 o 
   1  -5   2      185.97      215.58      3.81 o 
   2  -5   2       34.74       40.51      4.39 o 
   3  -5   2       91.85      103.57      2.70 o 
   4  -5   2       19.47       27.50      1.59 o 
   5  -5   2        0.96        0.45      0.69 o 
   6  -5   2       12.41       17.13      2.70 o 
   7  -5   2       20.47       28.16      3.38 o 
   8  -5   2        1.84        3.14      2.10 o 
   9  -5   2        0.84        0.00      1.72 o 
  -8  -4   2       15.80       12.39      2.61 o 
  -7  -4   2       67.43       58.60      4.12 o 
  -6  -4   2        0.92        0.44      1.22 o 
  -5  -4   2       82.51       84.72      4.21 o 
  -4  -4   2      133.75      134.11      3.47 o 
  -3  -4   2        0.59        0.27      0.59 o 
  -2  -4   2       83.24       62.29      2.10 o 
  -1  -4   2       93.35       84.02      2.31 o 
   0  -4   2      328.33      370.74      5.17 o 
   1  -4   2      923.22      917.56     16.35 o 
   2  -4   2       19.06       10.39      2.46 o 
   3  -4   2      172.49      188.49      3.58 o 
   4  -4   2       26.17       22.24      1.38 o 
   5  -4   2        0.49        1.89      0.74 o 
   6  -4   2       86.76       89.30      2.95 o 
   7  -4   2       53.42       54.27      6.06 o 
   8  -4   2       13.59       12.81      1.77 o 
   9  -4   2        0.57        0.65      1.87 o 
  -8  -3   2       16.62       17.43      2.88 o 
  -7  -3   2       50.46       50.01      3.79 o 
  -6  -3   2        0.09       -0.15      1.01 o 
  -5  -3   2       35.24       37.91      2.82 o 
  -4  -3   2       43.12       43.16      2.70 o 
  -3  -3   2      174.77      203.36      3.87 o 
  -2  -3   2        2.51       11.88      0.96 o 
  -1  -3   2      819.00      811.46     16.33 o 
   0  -3   2        0.95        3.04      1.62 o 
   1  -3   2     1090.94     1071.92     13.31 o 
   2  -3   2      238.10      237.18      3.65 o 
   3  -3   2        6.03        4.85      0.71 o 
   4  -3   2       18.68       22.46      1.32 o 
   5  -3   2       47.10       63.15      4.03 o 
   6  -3   2       99.52      101.98      3.07 o 
   7  -3   2      124.89      127.29      5.63 o 
   8  -3   2        0.02       -0.73      0.95 o 
   9  -3   2        4.72        3.96      1.44 o 
  10  -3   2       28.04       25.46      2.53 o 
  -9  -2   2        9.97        7.80      2.46 o 
  -8  -2   2       23.91       24.28      3.14 o 
  -7  -2   2       40.14       40.43      3.35 o 
  -6  -2   2        0.28       -0.39      0.86 o 
  -5  -2   2      342.66      357.73      8.57 o 
  -4  -2   2       35.37       30.71      2.19 o 
  -3  -2   2       12.10        7.23      1.25 o 
  -2  -2   2       39.96       53.74      2.37 o 
  -1  -2   2     2125.20     2138.86     18.58 o 
   0  -2   2        3.05        4.30      0.54 o 
   1  -2   2      723.14      665.54      6.82 o 
   2  -2   2      133.22      162.08      2.71 o 
   3  -2   2        0.81        0.74      0.42 o 
   4  -2   2       20.49       15.00      1.48 o 
   5  -2   2       22.86       20.55      1.36 o 
   6  -2   2      202.44      182.16      6.51 o 
   7  -2   2       15.24       17.73      2.59 o 
   8  -2   2        2.08        2.30      2.03 o 
   9  -2   2        0.52        2.15      1.18 o 
  10  -2   2        0.32       -0.95      1.54 o 
  -9  -1   2        0.26        1.36      1.87 o 
  -8  -1   2        5.92        8.80      2.31 o 
  -7  -1   2       78.74       81.01      4.65 o 
  -6  -1   2        1.57        0.74      1.16 o 
  -5  -1   2       78.47       72.60      3.62 o 
  -4  -1   2      109.87       99.42      3.79 o 
  -3  -1   2        2.07        1.78      0.74 o 
  -2  -1   2      515.84      478.50      8.06 o 
  -1  -1   2      640.44      610.12      8.95 o 
   0  -1   2       13.83       17.49      0.74 o 
   1  -1   2     1958.94     1932.36     16.32 o 
   2  -1   2      228.85      204.30      2.95 o 
   3  -1   2      276.41      268.03      3.87 o 
   4  -1   2      433.88      447.57      5.88 o 
   5  -1   2       44.11       41.87      1.78 o 
   6  -1   2      259.35      245.27      5.26 o 
   7  -1   2      113.74      113.81      4.98 o 
   8  -1   2        2.12        2.53      1.15 o 
   9  -1   2       74.01       87.48      5.19 o 
  10  -1   2        0.75       -0.27      1.75 o 
  -9   0   2        4.38        4.36      2.19 o 
  -8   0   2       18.38       19.21      2.85 o 
  -7   0   2       75.14       90.47      4.74 o 
  -6   0   2       45.32       48.64      3.26 o 
  -5   0   2      111.59      103.81      4.18 o 
  -4   0   2       66.02       54.81      2.73 o 
  -3   0   2     1141.35     1078.48     15.33 o 
  -2   0   2       47.94       44.61      1.93 o 
  -1   0   2      271.09      243.15      5.16 o 
   0   0   2     4031.13     4269.49     80.87 o 
   1   0   2     8275.40     8458.34     94.15 o 
   2   0   2      487.05      506.74      5.32 o 
   3   0   2      437.97      432.81      5.19 o 
   4   0   2        8.63        5.09      0.74 o 
   5   0   2      192.44      195.05      4.46 o 
   6   0   2      462.35      464.33      8.36 o 
   7   0   2      195.58      174.87      6.02 o 
   8   0   2        0.06       -0.77      1.16 o 
   9   0   2       97.33      104.34      5.45 o 
  10   0   2        2.21        0.98      1.78 o 
  -9   1   2        1.08        2.64      2.05 o 
  -8   1   2        3.69        5.04      1.96 o 
  -7   1   2       17.61       15.74      2.40 o 
  -6   1   2        4.86        3.20      1.33 o 
  -5   1   2      120.35      107.43      4.09 o 
  -4   1   2       73.70       74.35      1.79 o 
  -3   1   2       42.53       22.83      1.62 o 
  -2   1   2      244.15      226.72      2.65 o 
  -1   1   2     6028.77     6167.44    113.31 o 
   0   1   2       94.95      131.52      2.98 o 
   1   1   2     1265.12     1350.87     16.10 o 
   2   1   2        6.60        7.20      0.77 o 
   3   1   2     2990.87     3042.85     35.63 o 
   4   1   2       30.58       22.50      1.66 o 
   5   1   2       21.07       24.54      1.93 o 
   6   1   2        8.69        5.19      1.36 o 
   7   1   2      606.33      586.70     12.01 o 
   8   1   2       10.85       12.33      2.37 o 
   9   1   2       71.70       76.15      4.71 o 
  10   1   2        0.52       -0.47      1.57 o 
  -9   2   2       16.04       17.85      3.11 o 
  -8   2   2       41.93       50.51      3.82 o 
  -7   2   2        0.06        0.83      1.27 o 
  -6   2   2       87.92       93.14      3.01 o 
  -5   2   2      134.42      114.15      2.41 o 
  -4   2   2     2368.68     2444.31     17.95 o 
  -3   2   2        5.41        0.33      0.36 o 
  -2   2   2      521.80      604.51      5.26 o 
  -1   2   2      470.97      465.12      4.96 o 
   0   2   2     7812.72     7987.88     64.86 o 
   1   2   2     1578.23     1557.33     13.16 o 
   2   2   2        7.78       11.92      0.95 o 
   3   2   2      216.83      194.52      4.33 o 
   4   2   2      183.55      199.74      4.89 o 
   5   2   2      217.60      220.72      5.81 o 
   6   2   2       11.97       10.49      1.69 o 
   7   2   2      273.17      271.65      7.80 o 
   8   2   2        0.64        1.54      1.33 o 
   9   2   2      104.87      107.34      5.60 o 
  10   2   2        8.43        5.57      2.28 o 
  -9   3   2        0.97        3.94      1.90 o 
  -8   3   2       75.45       79.42      3.31 o 
  -7   3   2       98.27       95.74      3.34 o 
  -6   3   2      540.05      509.47      7.62 o 
  -5   3   2       11.05       12.39      1.33 o 
  -4   3   2      445.46      427.66      4.75 o 
  -3   3   2        0.53        1.28      0.39 o 
  -2   3   2      112.86      108.67      2.01 o 
  -1   3   2       19.08       15.97      0.57 o 
   0   3   2      466.93      475.26      6.30 o 
   1   3   2     5170.89     5276.57     42.48 o 
   2   3   2       77.96       92.61      1.86 o 
   3   3   2      105.17       92.72      2.88 o 
   4   3   2       41.82       47.73      2.31 o 
   5   3   2      139.30      150.82      4.74 o 
   6   3   2      274.01      265.46      7.11 o 
   7   3   2       31.21       33.85      2.91 o 
   8   3   2        0.03        0.95      1.36 o 
   9   3   2       19.58       12.15      2.55 o 
  10   3   2       18.53       11.68      2.82 o 
  -9   4   2        1.96       -1.51      1.63 o 
  -8   4   2       80.47       78.32      4.95 o 
  -7   4   2      101.59      113.42      3.63 o 
  -6   4   2      466.32      448.04      7.35 o 
  -5   4   2       80.89       85.56      2.11 o 
  -4   4   2      182.91      178.07      4.29 o 
  -3   4   2       50.65       39.78      1.22 o 
  -2   4   2      182.39      163.09      3.69 o 
  -1   4   2       24.79       21.97      1.75 o 
   0   4   2      131.20      146.53      3.91 o 
   1   4   2       22.77       10.39      1.53 o 
   2   4   2      352.94      319.87      6.23 o 
   3   4   2        0.87        2.09      0.53 o 
   4   4   2        1.25        0.47      0.62 o 
   5   4   2       40.37       41.71      2.52 o 
   6   4   2       12.07       14.73      1.93 o 
   7   4   2      109.73      116.76      5.04 o 
   8   4   2        0.80        1.69      1.48 o 
   9   4   2        0.01        0.24      1.30 o 
  -8   5   2       60.45       62.81      4.77 o 
  -7   5   2       14.38       16.39      2.76 o 
  -6   5   2        1.18        1.69      1.45 o 
  -5   5   2      139.38      135.20      5.54 o 
  -4   5   2        6.82        5.15      0.97 o 
  -3   5   2      520.24      503.08     10.45 o 
  -2   5   2        0.31        1.05      1.08 o 
  -1   5   2        2.07        1.39      0.86 o 
   0   5   2     1203.19     1187.74     17.31 o 
   1   5   2      181.05      140.79      2.23 o 
   2   5   2        0.69        4.28      0.58 o 
   3   5   2        4.89        6.88      0.79 o 
   4   5   2        3.53        5.03      0.81 o 
   5   5   2       79.89       69.31      3.32 o 
   6   5   2       44.71       40.14      2.93 o 
   7   5   2       24.96       27.03      2.76 o 
   8   5   2       96.48      100.49      5.16 o 
   9   5   2       55.36       55.79      4.39 o 
  -8   6   2        7.88        6.34      2.46 o 
  -7   6   2        3.52        1.51      1.75 o 
  -6   6   2       19.45       22.20      3.02 o 
  -5   6   2       43.98       49.86      3.74 o 
  -4   6   2       18.33       12.84      2.16 o 
  -3   6   2      146.25      147.60      9.10 o 
  -2   6   2      415.55      406.68      9.22 o 
  -1   6   2        0.30        0.77      0.95 o 
   0   6   2       46.31       38.63      2.49 o 
   1   6   2      269.14      258.84      6.73 o 
   2   6   2       43.94       47.71      1.58 o 
   3   6   2       21.02       18.10      1.22 o 
   4   6   2        4.63        3.97      1.30 o 
   5   6   2      142.13      135.76      3.57 o 
   6   6   2      123.04      128.95      4.08 o 
   7   6   2       98.38      104.17      4.83 o 
   8   6   2        0.11        0.77      1.42 o 
  -7   7   2        2.27        1.33      1.72 o 
  -6   7   2       13.59       12.75      2.73 o 
  -5   7   2        6.07        7.47      2.19 o 
  -4   7   2        1.20       -1.39      1.22 o 
  -3   7   2       30.98       39.26      3.56 o 
  -2   7   2      195.33      184.91      6.31 o 
  -1   7   2        0.03       -0.50      0.98 o 
   0   7   2      392.89      404.96      9.34 o 
   1   7   2      146.82      149.64      5.42 o 
   2   7   2      447.84      445.36     10.14 o 
   3   7   2        3.99        3.94      1.45 o 
   4   7   2       24.35       30.33      3.02 o 
   5   7   2        0.74        0.98      1.22 o 
   6   7   2       63.86       71.95      3.00 o 
   7   7   2        1.20       -0.05      1.00 o 
   8   7   2        6.47        4.61      1.39 o 
  -7   8   2        9.16        3.59      2.46 o 
  -6   8   2        3.69        4.27      2.22 o 
  -5   8   2        8.82        8.57      2.64 o 
  -4   8   2        7.20       13.46      2.70 o 
  -3   8   2        1.60        3.80      1.12 o 
  -2   8   2        1.41        0.62      1.48 o 
  -1   8   2        9.95        8.30      1.99 o 
   0   8   2      339.09      334.91      9.04 o 
   1   8   2        6.61        6.97      1.81 o 
   2   8   2      121.51      127.64      5.60 o 
   3   8   2       20.65       11.95      2.25 o 
   4   8   2        3.37        5.45      1.81 o 
   5   8   2       26.22       25.26      3.20 o 
   6   8   2        9.40       14.41      2.79 o 
   7   8   2        1.28        3.94      1.93 o 
  -6   9   2       24.67       22.17      3.76 o 
  -5   9   2       11.13       12.84      3.08 o 
  -4   9   2       16.77       14.44      2.88 o 
  -3   9   2       15.93       19.36      4.82 o 
  -2   9   2       69.90       67.02      4.42 o 
  -1   9   2        0.24       -2.00      1.33 o 
   0   9   2      273.15      260.42      8.39 o 
   1   9   2       25.47       19.48      2.76 o 
   2   9   2       36.14       27.24      3.23 o 
   3   9   2       58.06       64.53      4.57 o 
   4   9   2        7.69        5.78      1.99 o 
   5   9   2       22.16       20.31      3.20 o 
   6   9   2        6.70       10.76      2.70 o 
  -4  10   2        0.20       -2.36      1.57 o 
  -3  10   2        1.61        1.69      1.96 o 
  -2  10   2       36.29       46.90      4.18 o 
  -1  10   2        8.83       10.17      2.46 o 
   0  10   2       18.97       17.25      2.85 o 
   1  10   2        1.04        2.64      1.75 o 
   2  10   2        0.00        1.39      1.51 o 
   3  10   2        8.62        9.75      2.64 o 
   4  10   2        1.22        0.53      1.75 o 
  -1  11   2       10.14        6.31      2.46 o 
   0  11   2        7.27        5.13      2.25 o 
   1  11   2        8.12       10.70      2.82 o 
   2  11   2        9.13        6.34      2.28 o 
  -2  -9   3       17.95       24.87      3.68 o 
  -1  -9   3        1.16       -0.65      1.75 o 
   0  -9   3       25.31       29.52      3.74 o 
   1  -9   3        3.95        9.13      2.55 o 
   2  -9   3       13.95       18.62      3.32 o 
   3  -9   3        7.82       11.15      2.91 o 
   4  -9   3        1.45       -1.39      1.99 o 
  -4  -8   3        3.35        3.85      2.08 o 
  -3  -8   3        0.19       -2.31      1.57 o 
  -2  -8   3       16.89       15.21      2.85 o 
  -1  -8   3        0.95        0.42      1.42 o 
   0  -8   3        6.48        4.42      2.08 o 
   1  -8   3       98.45      104.08      5.63 o 
   2  -8   3       15.43       11.06      2.67 o 
   3  -8   3       73.45       75.50      4.98 o 
   4  -8   3       14.92       10.85      2.82 o 
   5  -8   3        5.16        3.32      2.16 o 
   6  -8   3        5.82       14.88      3.38 o 
  -5  -7   3        9.09        8.84      1.71 o 
  -4  -7   3       12.92       15.71      2.76 o 
  -3  -7   3        2.25        1.39      1.57 o 
  -2  -7   3        7.78        4.86      1.81 o 
  -1  -7   3        0.03       -1.78      1.19 o 
   0  -7   3       97.87      103.90      5.25 o 
   1  -7   3      128.92      118.22      5.48 o 
   2  -7   3        0.97        1.93      1.66 o 
   3  -7   3      231.53      226.36      7.89 o 
   4  -7   3       18.59       17.67      3.02 o 
   5  -7   3      166.07      173.62      7.50 o 
   6  -7   3        2.43        1.87      2.13 o 
   7  -7   3        0.00       -0.56      1.78 o 
  -6  -6   3        0.67        1.23      1.19 o 
  -5  -6   3        1.69        2.40      1.25 o 
  -4  -6   3       61.52       66.68      6.64 o 
  -3  -6   3       36.02       39.93      2.32 o 
  -2  -6   3       54.68       53.18      2.53 o 
  -1  -6   3      147.02      133.74      4.62 o 
   0  -6   3       25.03       21.87      3.07 o 
   1  -6   3       49.17       45.46      3.59 o 
   2  -6   3       20.78       14.58      2.31 o 
   3  -6   3        9.42       11.47      2.22 o 
   4  -6   3       77.14       64.86      4.24 o 
   5  -6   3       41.54       52.53      4.21 o 
   6  -6   3       22.91       30.41      3.53 o 
   7  -6   3       16.56       14.88      3.05 o 
   8  -6   3        6.33       10.52      2.61 o 
  -7  -5   3        0.01        0.09      1.11 o 
  -6  -5   3       74.56       78.18      3.34 o 
  -5  -5   3       10.65       10.44      1.53 o 
  -4  -5   3       82.91       87.90      3.14 o 
  -3  -5   3       81.68       87.03      2.99 o 
  -2  -5   3       37.50       43.47      2.73 o 
  -1  -5   3      268.62      293.35      5.80 o 
   0  -5   3       98.84      102.64      2.84 o 
   1  -5   3        4.31        1.66      0.65 o 
   2  -5   3        1.03        2.72      0.74 o 
   3  -5   3       18.53       18.65      1.35 o 
   4  -5   3        0.17        0.80      0.62 o 
   5  -5   3        0.24       -0.85      0.67 o 
   6  -5   3       62.27       69.30      2.78 o 
   7  -5   3       12.84       14.32      2.76 o 
   8  -5   3       25.11       28.55      3.59 o 
   9  -5   3       24.13       27.06      3.82 o 
  -7  -4   3        0.52       -1.91      1.27 o 
  -6  -4   3       29.90       31.90      3.93 o 
  -5  -4   3       10.02        8.01      1.28 o 
  -4  -4   3      107.62      112.15      3.34 o 
  -3  -4   3       69.58       72.28      3.11 o 
  -2  -4   3       84.73       80.50      2.57 o 
  -1  -4   3      112.54      111.67      2.88 o 
   0  -4   3      250.03      255.92      4.39 o 
   1  -4   3        0.76        2.71      0.65 o 
   2  -4   3        4.58        3.63      0.73 o 
   3  -4   3        4.58        4.85      0.83 o 
   4  -4   3        0.67        1.44      0.67 o 
   5  -4   3        2.45        1.33      0.74 o 
   6  -4   3       70.82       86.12      5.38 o 
   7  -4   3       36.04       35.56      2.88 o 
   8  -4   3       11.58       11.19      1.74 o 
   9  -4   3       53.98       51.55      3.02 o 
  -8  -3   3       11.41        7.08      2.19 o 
  -7  -3   3        4.17        1.87      1.54 o 
  -6  -3   3       55.32       62.31      4.03 o 
  -5  -3   3       61.13       56.94      3.53 o 
  -4  -3   3       24.28       26.12      2.40 o 
  -3  -3   3      195.84      191.28      6.61 o 
  -2  -3   3      621.26      619.92      7.69 o 
  -1  -3   3      126.59      147.10      3.08 o 
   0  -3   3      570.34      495.66      6.25 o 
   1  -3   3       11.58        1.96      0.55 o 
   2  -3   3       34.41       40.36      1.67 o 
   3  -3   3        2.78        7.06      0.87 o 
   4  -3   3      130.51      122.22      3.02 o 
   5  -3   3       47.04       39.78      1.88 o 
   6  -3   3        6.72        2.41      1.20 o 
   7  -3   3       74.27       79.32      3.00 o 
   8  -3   3        2.86        4.40      1.33 o 
   9  -3   3       17.61       18.42      2.18 o 
  10  -3   3        3.03        3.77      1.56 o 
  -8  -2   3        5.94        2.82      1.87 o 
  -7  -2   3        2.33       -0.80      1.39 o 
  -6  -2   3       11.52       16.19      2.43 o 
  -5  -2   3        5.46       -0.86      0.83 o 
  -4  -2   3       15.05       17.43      1.99 o 
  -3  -2   3      233.03      241.06      6.20 o 
  -2  -2   3       23.43       22.29      1.21 o 
  -1  -2   3      160.31      167.52      5.13 o 
   0  -2   3      666.48      601.75     14.67 o 
   1  -2   3      674.37      637.26      6.94 o 
   2  -2   3      477.75      476.27      5.73 o 
   3  -2   3      367.67      360.63      5.01 o 
   4  -2   3       24.70       20.80      1.32 o 
   5  -2   3      123.14      108.89      2.91 o 
   6  -2   3       26.73       34.18      1.88 o 
   7  -2   3        5.28        7.97      1.47 o 
   8  -2   3      159.10      168.09      4.69 o 
   9  -2   3       67.52       69.57      3.62 o 
  10  -2   3        5.13        5.63      2.25 o 
  -9  -1   3       16.09       13.84      3.17 o 
  -8  -1   3        4.77        4.86      1.96 o 
  -7  -1   3       25.90       21.02      2.88 o 
  -6  -1   3       85.23       79.44      4.24 o 
  -5  -1   3        8.11       10.05      1.84 o 
  -4  -1   3       27.82       23.68      2.10 o 
  -3  -1   3      504.54      532.36      9.78 o 
  -2  -1   3        0.04       -0.24      0.62 o 
  -1  -1   3      285.59      283.63      3.91 o 
   0  -1   3       22.21        8.35      0.66 o 
   1  -1   3     1290.53     1267.19     12.67 o 
   2  -1   3      132.78      120.10      2.26 o 
   3  -1   3        1.17        4.06      1.23 o 
   4  -1   3      900.59      879.22      9.55 o 
   5  -1   3        4.59        7.65      1.14 o 
   6  -1   3      208.79      219.40      4.54 o 
   7  -1   3       70.93       71.44      2.80 o 
   8  -1   3       38.29       37.32      2.39 o 
   9  -1   3       44.47       51.96      4.18 o 
  10  -1   3        0.02        2.55      1.96 o 
  -9   0   3       20.65       20.34      3.29 o 
  -8   0   3        5.82        4.27      1.96 o 
  -7   0   3        0.46       -0.06      1.22 o 
  -6   0   3        4.29        4.00      1.57 o 
  -5   0   3       70.06       56.53      3.26 o 
  -4   0   3      460.15      443.91      9.07 o 
  -3   0   3      467.33      436.56      8.39 o 
  -2   0   3       13.97       23.54      1.63 o 
  -1   0   3        1.30        1.57      0.54 o 
   0   0   3     1252.60     1261.89     16.96 o 
   1   0   3       17.75       26.88      1.07 o 
   2   0   3     2141.82     2188.66     15.19 o 
   3   0   3        2.47        1.34      0.45 o 
   4   0   3      583.62      583.31      7.04 o 
   5   0   3       83.19       74.02      2.32 o 
   6   0   3       62.71       62.22      2.34 o 
   7   0   3        1.83        4.18      1.45 o 
   8   0   3       55.48       62.31      4.09 o 
   9   0   3       35.95       42.27      3.62 o 
  10   0   3        0.49        3.47      2.05 o 
  -9   1   3       16.82       18.85      3.29 o 
  -8   1   3        0.70        1.90      1.51 o 
  -7   1   3       12.78       18.94      2.67 o 
  -6   1   3       58.48       60.18      3.71 o 
  -5   1   3        0.79        0.89      0.98 o 
  -4   1   3      155.94      140.63      3.27 o 
  -3   1   3       53.47       60.49      2.02 o 
  -2   1   3     2448.20     2412.03     33.39 o 
  -1   1   3     3079.55     3174.99     26.57 o 
   0   1   3      938.96      941.80      8.98 o 
   1   1   3      136.12      123.44      2.11 o 
   2   1   3     1646.83     1593.36     17.36 o 
   3   1   3      464.36      464.00      5.12 o 
   4   1   3     1561.45     1538.54     20.57 o 
   5   1   3      226.66      224.13      5.84 o 
   6   1   3        0.25        0.47      0.86 o 
   7   1   3       45.12       51.40      3.47 o 
   8   1   3       52.55       45.50      3.50 o 
   9   1   3       14.49       11.83      2.43 o 
  10   1   3        0.97       -0.15      1.60 o 
  -9   2   3        9.69       12.63      2.73 o 
  -8   2   3       11.70       11.35      2.43 o 
  -7   2   3        0.77        3.44      1.63 o 
  -6   2   3       42.64       46.69      3.26 o 
  -5   2   3       11.97        7.23      0.89 o 
  -4   2   3      352.97      333.94      4.26 o 
  -3   2   3     1731.59     1695.46     12.97 o 
  -2   2   3       91.76       89.60      2.10 o 
  -1   2   3       28.97       32.50      1.07 o 
   0   2   3     1655.79     1665.48     14.54 o 
   1   2   3       91.35      107.88      2.12 o 
   2   2   3     1880.00     1817.43     21.94 o 
   3   2   3      334.26      350.23      6.49 o 
   4   2   3      101.87       82.79      3.14 o 
   5   2   3     1517.36     1559.94     21.58 o 
   6   2   3       11.05       14.58      1.93 o 
   7   2   3       49.80       50.60      3.35 o 
   8   2   3        9.53       14.29      2.40 o 
   9   2   3        6.59        4.39      2.02 o 
  10   2   3        2.50        1.39      1.69 o 
  -9   3   3        1.05       -2.19      1.51 o 
  -8   3   3        0.68        0.74      1.57 o 
  -7   3   3        1.67        2.26      1.12 o 
  -6   3   3        7.79        2.44      2.09 o 
  -5   3   3       74.06       68.91      2.26 o 
  -4   3   3        6.65        4.99      0.71 o 
  -3   3   3      118.36      116.60      3.38 o 
  -2   3   3     1001.58     1030.39      8.31 o 
  -1   3   3      221.56      215.98      2.55 o 
   0   3   3      299.69      261.46      3.30 o 
   1   3   3      568.71      553.63     10.92 o 
   2   3   3        3.57       -0.42      0.32 o 
   3   3   3       75.00       76.75      2.64 o 
   4   3   3       24.97       17.64      1.60 o 
   5   3   3      444.92      473.46      9.16 o 
   6   3   3       66.98       62.40      3.44 o 
   7   3   3       77.90       76.81      4.09 o 
   8   3   3       63.68       56.11      3.82 o 
   9   3   3        2.13        2.96      1.69 o 
  10   3   3       23.35       32.64      3.82 o 
  -8   4   3       48.66       34.56      3.65 o 
  -7   4   3       20.92       18.07      1.82 o 
  -6   4   3        2.97        0.98      0.93 o 
  -5   4   3      141.40      147.81      2.92 o 
  -4   4   3      284.64      269.47      3.77 o 
  -3   4   3        9.07        9.23      0.72 o 
  -2   4   3       72.73       80.60      1.60 o 
  -1   4   3      944.99      939.10      8.01 o 
   0   4   3      159.72      127.29      1.88 o 
   1   4   3       36.24       26.46      0.90 o 
   2   4   3        9.22       24.23      1.13 o 
   3   4   3     1466.63     1478.21     13.91 o 
   4   4   3      175.07      191.44      4.89 o 
   5   4   3       65.81       67.85      3.11 o 
   6   4   3       10.86       15.18      1.99 o 
   7   4   3        3.26        1.57      1.27 o 
   8   4   3      270.50      268.98      8.24 o 
   9   4   3        6.06        6.85      2.16 o 
  10   4   3       21.76       21.64      3.35 o 
  -8   5   3       50.75       48.70      4.24 o 
  -7   5   3        2.28        3.85      1.87 o 
  -6   5   3        0.14        0.24      1.39 o 
  -5   5   3       13.39       18.08      2.37 o 
  -4   5   3      144.61      145.94      3.65 o 
  -3   5   3      179.74      196.73      4.09 o 
  -2   5   3        2.06        3.43      0.78 o 
  -1   5   3        3.22        0.70      0.55 o 
   0   5   3      983.64      919.21     13.99 o 
   1   5   3      671.63      695.28      6.97 o 
   2   5   3       77.69       57.66      2.42 o 
   3   5   3      115.40      115.39      2.58 o 
   4   5   3        1.48        0.13      0.47 o 
   5   5   3      263.28      279.59      6.76 o 
   6   5   3      207.86      221.64      6.46 o 
   7   5   3       75.41       76.69      4.21 o 
   8   5   3       43.64       48.14      3.74 o 
   9   5   3       32.10       25.17      3.29 o 
  -8   6   3        0.19        1.45      1.93 o 
  -7   6   3        3.99        2.64      1.81 o 
  -6   6   3       25.68       22.74      2.99 o 
  -5   6   3       39.64       42.09      3.65 o 
  -4   6   3        1.70        1.38      1.67 o 
  -3   6   3       48.28       44.68      3.57 o 
  -2   6   3      146.19      141.35      3.52 o 
  -1   6   3       63.83       53.42      3.05 o 
   0   6   3       25.51       18.88      1.93 o 
   1   6   3       62.72       74.82      3.41 o 
   2   6   3      474.98      493.47      9.93 o 
   3   6   3        2.17       -0.03      0.43 o 
   4   6   3       58.80       53.01      2.18 o 
   5   6   3        7.37        6.24      1.09 o 
   6   6   3       50.52       43.96      2.27 o 
   7   6   3       58.47       56.32      3.71 o 
   8   6   3       14.92       12.51      2.31 o 
   9   6   3        4.92        2.40      1.69 o 
  -7   7   3        9.28        9.10      2.40 o 
  -6   7   3       19.52       18.23      2.99 o 
  -5   7   3        8.39        8.18      2.28 o 
  -4   7   3      171.94      175.34      4.51 o 
  -3   7   3       11.39       13.00      1.47 o 
  -2   7   3       18.99       22.59      1.99 o 
  -1   7   3       88.45       82.56      3.97 o 
   0   7   3       90.32       84.31      3.88 o 
   1   7   3        5.03        9.81      1.75 o 
   2   7   3       17.07       16.45      2.08 o 
   3   7   3      257.50      260.15      7.53 o 
   4   7   3      290.47      319.94      8.80 o 
   5   7   3      183.01      183.52      6.79 o 
   6   7   3        4.79        5.01      1.72 o 
   7   7   3        4.09        2.33      1.05 o 
   8   7   3       13.56       13.17      1.99 o 
  -6   8   3       17.79       13.40      2.96 o 
  -5   8   3        1.65        4.00      2.13 o 
  -4   8   3      188.21      205.25      7.77 o 
  -3   8   3       16.92       15.85      1.74 o 
  -2   8   3      133.42      140.30      4.12 o 
  -1   8   3       36.44       37.14      3.23 o 
   0   8   3       44.87       39.63      3.17 o 
   1   8   3        2.03        4.45      1.60 o 
   2   8   3       45.77       43.07      3.29 o 
   3   8   3       50.07       39.66      3.35 o 
   4   8   3      100.59      105.83      5.25 o 
   5   8   3       43.38       45.47      3.71 o 
   6   8   3        1.17       -1.54      1.10 o 
   7   8   3       25.41       19.95      3.20 o 
  -5   9   3        2.49        1.42      2.08 o 
  -4   9   3        2.66        1.13      1.78 o 
  -3   9   3       14.15       12.43      1.79 o 
  -2   9   3      142.05      139.53      6.25 o 
  -1   9   3        2.44        3.02      1.60 o 
   0   9   3       25.61       21.25      2.76 o 
   1   9   3       94.67       91.12      4.89 o 
   2   9   3       37.26       43.43      3.74 o 
   3   9   3        0.01       -0.27      1.33 o 
   4   9   3        2.14        4.59      1.78 o 
   5   9   3       11.04       12.33      2.61 o 
   6   9   3        0.08        2.43      1.90 o 
  -4  10   3       60.46       58.34      5.01 o 
  -3  10   3        5.62       11.98      2.73 o 
  -2  10   3      110.03      110.07      5.99 o 
  -1  10   3        3.35        2.73      1.87 o 
   0  10   3        1.82        1.36      1.54 o 
   1  10   3       18.10       17.93      2.88 o 
   2  10   3       22.45       22.17      3.17 o 
   3  10   3        3.85        2.91      2.02 o 
   4  10   3        4.39        5.48      2.16 o 
   5  10   3       14.69       19.53      3.41 o 
  -2  11   3        5.57        2.99      2.13 o 
  -1  11   3        2.00        2.96      2.10 o 
   0  11   3       13.92        8.24      2.43 o 
   1  11   3        6.33        4.65      2.25 o 
   2  11   3        0.72        5.01      2.28 o 
   3  11   3        0.00        0.47      1.84 o 
  -2  -8   4        4.06        4.36      2.31 o 
  -1  -8   4        7.35        9.10      2.40 o 
   0  -8   4        0.50       -0.03      1.75 o 
   1  -8   4        1.93        0.42      1.72 o 
   2  -8   4        1.00        2.37      1.93 o 
   3  -8   4        0.37        3.94      2.02 o 
   4  -8   4        3.63       -0.06      2.10 o 
   5  -8   4        0.35        1.78      2.34 o 
  -4  -7   4       30.94       34.27      2.61 o 
  -3  -7   4        0.13       -0.77      1.60 o 
  -2  -7   4        1.31        1.90      1.66 o 
  -1  -7   4       45.29       48.29      3.88 o 
   0  -7   4        0.47       -1.96      1.30 o 
   1  -7   4       38.32       43.78      3.74 o 
   2  -7   4       45.29       42.80      3.68 o 
   3  -7   4        3.08        4.83      2.02 o 
   4  -7   4        0.34        0.56      1.66 o 
   5  -7   4        0.10       -1.69      1.78 o 
   6  -7   4       27.04       28.99      3.82 o 
  -5  -6   4        0.69       -0.72      1.07 o 
  -4  -6   4        1.26        2.45      3.05 o 
  -3  -6   4       36.62       33.35      2.76 o 
  -2  -6   4      124.80      138.08      8.51 o 
  -1  -6   4      173.58      181.46      8.11 o 
   0  -6   4       12.90       11.66      1.42 o 
   1  -6   4      307.25      311.30      5.70 o 
   2  -6   4      130.13      127.79      5.57 o 
   3  -6   4      256.33      263.71      8.15 o 
   4  -6   4        7.85        8.33      2.19 o 
   5  -6   4        4.09        4.65      2.02 o 
   6  -6   4       10.54       13.58      2.88 o 
   7  -6   4       74.24       77.07      5.22 o 
   8  -6   4        0.04       -2.31      1.57 o 
  -6  -5   4        0.18        0.05      1.13 o 
  -5  -5   4        1.61        1.35      1.11 o 
  -4  -5   4        5.92        5.19      1.42 o 
  -3  -5   4      182.76      168.91      7.96 o 
  -2  -5   4       18.53       18.33      1.67 o 
  -1  -5   4      399.74      397.30     12.84 o 
   0  -5   4      122.55      121.39      5.04 o 
   1  -5   4       32.63       30.17      1.75 o 
   2  -5   4      150.62      146.92      3.58 o 
   3  -5   4       43.07       49.21      2.52 o 
   4  -5   4       44.98       46.06      2.19 o 
   5  -5   4       39.72       41.19      5.96 o 
   6  -5   4        3.68        3.40      2.36 o 
   7  -5   4       45.91       57.95      4.51 o 
   8  -5   4        0.60       -1.25      1.36 o 
  -7  -4   4        6.88        5.67      2.18 o 
  -6  -4   4       14.44       15.84      1.88 o 
  -5  -4   4        1.85        1.42      1.02 o 
  -4  -4   4        4.55        6.22      1.25 o 
  -3  -4   4        6.74        7.93      1.59 o 
  -2  -4   4        1.47        1.60      0.73 o 
  -1  -4   4       90.94       82.47      4.57 o 
   0  -4   4      313.31      315.13      5.78 o 
   1  -4   4      235.86      220.33      5.13 o 
   2  -4   4       86.32       78.29      2.46 o 
   3  -4   4       28.88       25.49      3.02 o 
   4  -4   4      141.37      138.85      3.51 o 
   5  -4   4      106.17      109.68      6.21 o 
   6  -4   4       53.83       45.93      2.33 o 
   7  -4   4       17.08       18.71      1.81 o 
   8  -4   4        8.74        9.26      1.57 o 
   9  -4   4        4.99        7.00      1.72 o 
  -7  -3   4       30.85       30.65      3.56 o 
  -6  -3   4        6.82        6.85      2.02 o 
  -5  -3   4       14.04        9.81      2.05 o 
  -4  -3   4       11.78       13.55      1.42 o 
  -3  -3   4       32.85       30.45      1.74 o 
  -2  -3   4       56.55       61.27      2.22 o 
  -1  -3   4        5.20        1.16      0.71 o 
   0  -3   4      387.43      415.62      5.88 o 
   1  -3   4        1.29        1.95      0.61 o 
   2  -3   4      595.61      571.88      7.16 o 
   3  -3   4      155.25      153.75      3.34 o 
   4  -3   4      246.71      230.70      4.38 o 
   5  -3   4      248.56      260.42      4.98 o 
   6  -3   4        8.42        3.76      1.00 o 
   7  -3   4      207.53      206.12      4.91 o 
   8  -3   4       25.87       31.93      2.26 o 
   9  -3   4        4.29        3.92      1.60 o 
  -8  -2   4        1.43        1.72      2.02 o 
  -7  -2   4       33.82       24.96      3.23 o 
  -6  -2   4       16.88       17.82      2.64 o 
  -5  -2   4      199.30      188.59      6.52 o 
  -4  -2   4      410.60      435.16      9.87 o 
  -3  -2   4       30.02       27.85      1.54 o 
  -2  -2   4      127.62      123.43      3.25 o 
  -1  -2   4       41.22       30.75      1.65 o 
   0  -2   4      518.74      516.73      6.35 o 
   1  -2   4      444.57      542.09      6.83 o 
   2  -2   4       49.25       31.06      1.44 o 
   3  -2   4       11.15       10.88      0.99 o 
   4  -2   4       15.56       25.39      1.44 o 
   5  -2   4      368.19      374.08      6.85 o 
   6  -2   4       38.89       45.54      2.17 o 
   7  -2   4      106.10      111.13      3.52 o 
   8  -2   4       19.05       29.16      2.21 o 
   9  -2   4        4.29        5.59      1.87 o 
  10  -2   4        0.57        2.14      1.85 o 
  -8  -1   4        0.03       -0.30      1.75 o 
  -7  -1   4        2.76        3.53      1.81 o 
  -6  -1   4      131.06      122.66      5.54 o 
  -5  -1   4       60.79       52.47      3.47 o 
  -4  -1   4      186.07      194.52      6.11 o 
  -3  -1   4      145.96      138.73      4.71 o 
  -2  -1   4      158.20      153.76      4.68 o 
  -1  -1   4      300.93      275.55      4.00 o 
   0  -1   4       19.87       39.06      1.32 o 
   1  -1   4      303.16      303.36      4.02 o 
   2  -1   4       60.41       34.66      1.41 o 
   3  -1   4        6.16        8.98      1.85 o 
   4  -1   4       74.88       77.91      2.25 o 
   5  -1   4       44.06       56.23      2.09 o 
   6  -1   4       78.79       72.26      2.61 o 
   7  -1   4      185.87      198.99      4.69 o 
   8  -1   4       21.17       21.96      5.40 o 
   9  -1   4       33.95       37.17      3.68 o 
  10  -1   4        3.73        4.00      2.13 o 
  -8   0   4        1.91        7.32      2.22 o 
  -7   0   4       13.21       15.92      2.73 o 
  -6   0   4       22.99       22.62      2.73 o 
  -5   0   4      137.96      156.81      5.75 o 
  -4   0   4       94.86       99.22      4.18 o 
  -3   0   4      139.25      135.97      4.54 o 
  -2   0   4      132.99      124.68      4.03 o 
  -1   0   4      430.73      431.20      5.83 o 
   0   0   4       59.53       56.61      1.80 o 
   1   0   4      266.73      273.58      5.69 o 
   2   0   4      571.72      672.07      6.85 o 
   3   0   4        9.59       17.28      0.79 o 
   4   0   4      486.82      473.92      6.18 o 
   5   0   4       65.52       62.58      3.47 o 
   6   0   4       59.14       64.13      4.21 o 
   7   0   4      132.82      140.09      3.82 o 
   8   0   4      102.40      105.14      3.64 o 
   9   0   4        7.28        9.96      2.49 o 
  10   0   4        2.44        1.78      1.96 o 
  -8   1   4        1.39        3.32      1.84 o 
  -7   1   4       45.72       47.04      3.85 o 
  -6   1   4        0.02       -0.09      1.27 o 
  -5   1   4      192.94      196.48      6.31 o 
  -4   1   4      155.23      143.27      4.95 o 
  -3   1   4       15.05       14.71      1.24 o 
  -2   1   4      688.97      625.00      8.73 o 
  -1   1   4      282.11      292.82      4.42 o 
   0   1   4       15.83       14.52      0.94 o 
   1   1   4        3.32        2.93      0.56 o 
   2   1   4      119.76      129.21      2.42 o 
   3   1   4      576.74      528.56      5.98 o 
   4   1   4      682.64      664.41      8.69 o 
   5   1   4       24.78       25.58      2.05 o 
   6   1   4       30.33       35.99      2.61 o 
   7   1   4      199.49      211.86      6.70 o 
   8   1   4       30.13       27.98      3.05 o 
   9   1   4        3.98        6.02      2.16 o 
  10   1   4       10.71       12.21      2.88 o 
  -8   2   4        4.76        4.15      2.13 o 
  -7   2   4       15.09       22.71      2.88 o 
  -6   2   4        2.81        0.09      1.27 o 
  -5   2   4        8.76       11.90      1.39 o 
  -4   2   4       47.86       49.49      1.81 o 
  -3   2   4      562.05      555.38      5.70 o 
  -2   2   4      109.98       81.24      1.94 o 
  -1   2   4      218.47      233.25      4.50 o 
   0   2   4      436.71      398.58      4.98 o 
   1   2   4      270.50      290.26      3.96 o 
   2   2   4        2.89        2.36      0.55 o 
   3   2   4      107.71       72.80      1.84 o 
   4   2   4        8.02        1.73      0.46 o 
   5   2   4       86.34       97.17      3.85 o 
   6   2   4       22.19       22.74      2.28 o 
   7   2   4      129.77      136.12      5.42 o 
   8   2   4       70.81       66.22      4.15 o 
   9   2   4        4.77        9.43      2.25 o 
  10   2   4       66.78       73.01      5.22 o 
  -8   3   4        6.83        6.46      2.19 o 
  -7   3   4       22.54       22.53      2.82 o 
  -6   3   4        0.72        1.04      0.79 o 
  -5   3   4      362.65      358.13      5.08 o 
  -4   3   4      246.26      225.97      4.60 o 
  -3   3   4      158.28      158.21      2.66 o 
  -2   3   4      949.58      916.77     10.65 o 
  -1   3   4       40.40       36.14      1.07 o 
   0   3   4       22.91       24.74      0.81 o 
   1   3   4      242.24      230.97      2.64 o 
   2   3   4      140.48      133.59      1.99 o 
   3   3   4     1757.54     1759.03     22.32 o 
   4   3   4      184.08      187.20      4.92 o 
   5   3   4       15.89       17.52      1.84 o 
   6   3   4        6.76        6.39      1.10 o 
   7   3   4       79.34       87.92      4.33 o 
   8   3   4       98.60      103.25      5.10 o 
   9   3   4        5.41        3.76      1.93 o 
  10   3   4       10.96        6.40      2.28 o 
  -8   4   4        0.06        1.72      1.63 o 
  -7   4   4       45.82       31.30      3.29 o 
  -6   4   4       12.24       11.30      2.93 o 
  -5   4   4      106.46      116.84      2.89 o 
  -4   4   4       34.07       35.46      1.46 o 
  -3   4   4       54.61       49.27      1.91 o 
  -2   4   4      200.40      174.57      2.61 o 
  -1   4   4      391.21      399.36      4.13 o 
   0   4   4      355.11      387.36      4.03 o 
   1   4   4      494.83      477.80      4.55 o 
   2   4   4      331.60      304.13      4.05 o 
   3   4   4      455.64      483.54      7.83 o 
   4   4   4      218.27      181.80      4.83 o 
   5   4   4        4.19        7.14      1.36 o 
   6   4   4        3.47        2.05      1.16 o 
   7   4   4        8.83       12.92      2.16 o 
   8   4   4       28.36       29.23      3.14 o 
   9   4   4        0.04       -0.86      1.45 o 
  10   4   4        5.08        6.28      2.22 o 
  -8   5   4        1.50        0.68      1.75 o 
  -7   5   4       76.92       72.74      4.74 o 
  -6   5   4        1.26       -0.30      1.27 o 
  -5   5   4       15.86       14.86      1.58 o 
  -4   5   4       76.14       77.38      2.79 o 
  -3   5   4       86.78       78.48      2.82 o 
  -2   5   4       87.60       89.01      2.65 o 
  -1   5   4       23.40       22.89      0.85 o 
   0   5   4      286.60      304.90      3.30 o 
   1   5   4     1941.71     1989.73     31.63 o 
   2   5   4      192.59      161.20      2.81 o 
   3   5   4      141.20      148.12      2.95 o 
   4   5   4       28.78       25.01      1.40 o 
   5   5   4        1.36        1.42      0.95 o 
   6   5   4      282.49      270.08      7.20 o 
   7   5   4       10.54        9.34      2.02 o 
   8   5   4        9.78        7.91      2.08 o 
   9   5   4        3.45        2.91      1.75 o 
  -7   6   4       10.06        6.25      2.28 o 
  -6   6   4        1.93       -1.81      1.39 o 
  -5   6   4      122.19      128.03      5.60 o 
  -4   6   4       12.24       15.96      1.63 o 
  -3   6   4       27.12       28.85      1.88 o 
  -2   6   4      214.38      202.75      4.36 o 
  -1   6   4      627.52      659.93      8.60 o 
   0   6   4       26.91       34.18      2.34 o 
   1   6   4      141.17      126.61      4.33 o 
   2   6   4      374.31      358.18      7.94 o 
   3   6   4      226.91      230.09      3.89 o 
   4   6   4      946.27      930.37     10.53 o 
   5   6   4      127.92      124.74      6.49 o 
   6   6   4       89.43       84.66      4.82 o 
   7   6   4      160.76      156.13      5.84 o 
   8   6   4        0.51       -0.42      1.30 o 
   9   6   4        3.74        3.59      1.99 o 
  -7   7   4        0.82       -0.47      1.60 o 
  -6   7   4        3.37       -1.33      1.48 o 
  -5   7   4       44.43       35.78      3.59 o 
  -4   7   4        7.77       12.16      1.60 o 
  -3   7   4       63.06       67.91      3.63 o 
  -2   7   4        9.30        8.70      1.30 o 
  -1   7   4       38.90       41.26      2.15 o 
   0   7   4      125.66      102.21      4.24 o 
   1   7   4       52.05       44.70      2.88 o 
   2   7   4        4.47        4.51      1.42 o 
   3   7   4       34.22       31.13      2.64 o 
   4   7   4       19.78       25.40      2.67 o 
   5   7   4        5.19        3.88      1.54 o 
   6   7   4       46.14       36.25      3.23 o 
   7   7   4       12.24       12.73      1.65 o 
   8   7   4        4.73        3.38      1.30 o 
  -6   8   4        7.91        8.60      2.55 o 
  -5   8   4        0.01        0.09      1.72 o 
  -4   8   4        4.64        1.81      1.22 o 
  -3   8   4        9.96        6.87      1.42 o 
  -2   8   4      123.74      119.59      3.77 o 
  -1   8   4        0.41        0.83      0.85 o 
   0   8   4        2.23       -0.03      0.98 o 
   1   8   4      167.51      152.84      5.60 o 
   2   8   4       29.66       29.85      2.85 o 
   3   8   4       91.21       93.82      4.68 o 
   4   8   4       11.58       19.27      2.64 o 
   5   8   4        6.81        6.34      1.93 o 
   6   8   4       25.60       21.11      2.99 o 
   7   8   4       11.37        9.57      2.46 o 
  -5   9   4       16.83       14.23      3.02 o 
  -4   9   4        4.26        7.71      2.40 o 
  -3   9   4        6.05        5.93      1.47 o 
  -2   9   4        8.56        7.40      1.55 o 
  -1   9   4       31.36       28.43      3.11 o 
   0   9   4       60.10       49.09      3.62 o 
   1   9   4       48.52       42.95      3.38 o 
   2   9   4       37.67       40.34      3.47 o 
   3   9   4       71.08       80.93      4.83 o 
   4   9   4        4.27        6.49      1.90 o 
   5   9   4       16.68       13.07      2.64 o 
   6   9   4        0.78       -1.72      1.36 o 
  -4  10   4        5.64        4.18      2.31 o 
  -3  10   4        1.66        1.79      1.35 o 
  -2  10   4        2.48        1.47      2.65 o 
  -1  10   4      119.92      112.47      5.75 o 
   0  10   4       21.51       16.21      2.67 o 
   1  10   4       33.62       25.11      3.11 o 
   2  10   4        5.17        4.42      1.96 o 
   3  10   4        8.70       13.58      2.85 o 
   4  10   4        7.33        9.25      2.55 o 
   5  10   4       13.56       13.84      2.91 o 
  -2  11   4        1.25        2.51      1.43 o 
  -1  11   4        0.05        0.09      1.87 o 
   0  11   4        2.35        1.04      1.90 o 
   1  11   4        2.44        4.57      2.16 o 
   2  11   4        2.75        5.84      2.22 o 
   3  11   4       16.67       18.17      3.26 o 
  -1  -8   5        1.50        4.03      2.28 o 
   0  -8   5       10.88       11.26      2.73 o 
   1  -8   5        0.17       -2.31      1.75 o 
   2  -8   5        7.66       10.38      2.67 o 
   3  -8   5        8.37        3.41      2.22 o 
  -2  -7   5        5.90        4.03      2.16 o 
  -1  -7   5        1.56        1.45      1.72 o 
   0  -7   5        4.09        2.85      1.93 o 
   1  -7   5       21.47       25.05      3.23 o 
   2  -7   5        3.02        3.38      1.84 o 
   3  -7   5        2.26        1.54      1.99 o 
   4  -7   5       10.56        5.66      2.22 o 
   5  -7   5        0.86       -2.16      1.72 o 
   6  -7   5       26.57       31.96      4.06 o 
  -4  -6   5        1.35        0.77      1.72 o 
  -3  -6   5        4.26        0.59      1.09 o 
  -2  -6   5       25.84       32.54      6.73 o 
  -1  -6   5        2.79        4.91      1.28 o 
   0  -6   5       70.38       66.93      2.83 o 
   1  -6   5       25.43       30.62      2.05 o 
   2  -6   5       17.88       16.32      1.88 o 
   3  -6   5       20.35       18.20      2.76 o 
   4  -6   5       55.19       51.58      4.06 o 
   5  -6   5        0.10        0.95      1.84 o 
   6  -6   5       32.96       23.68      3.44 o 
   7  -6   5        3.65        0.83      1.93 o 
  -5  -5   5       42.86       34.56      3.68 o 
  -4  -5   5       20.41       19.27      4.15 o 
  -3  -5   5       81.53       83.42      3.29 o 
  -2  -5   5       53.43       47.46      2.56 o 
  -1  -5   5       83.45       95.22      3.31 o 
   0  -5   5      131.94      135.98      3.74 o 
   1  -5   5       79.83       82.05      2.87 o 
   2  -5   5       66.26       60.13      2.49 o 
   3  -5   5       18.88       24.22      5.05 o 
   4  -5   5      161.03      150.52      4.02 o 
   5  -5   5      250.32      248.08      7.03 o 
   6  -5   5        8.86       10.14      1.55 o 
   7  -5   5        5.87       11.95      2.70 o 
   8  -5   5        3.16        2.61      1.93 o 
  -6  -4   5        0.05       -0.21      1.66 o 
  -5  -4   5      108.73      104.61      5.51 o 
  -4  -4   5        8.46       11.04      1.59 o 
  -3  -4   5      391.82      405.88      7.05 o 
  -2  -4   5       94.34      111.05      3.39 o 
  -1  -4   5       18.63       17.48      2.70 o 
   0  -4   5        3.40        4.77      1.03 o 
   1  -4   5       14.62       14.68      1.34 o 
   2  -4   5        5.51        4.76      0.97 o 
   3  -4   5      138.05      139.62      5.04 o 
   4  -4   5       70.06       63.27      3.87 o 
   5  -4   5       35.63       32.93      2.00 o 
   6  -4   5       34.52       30.12      2.06 o 
   7  -4   5       12.13       15.12      1.82 o 
   8  -4   5        9.81        8.56      1.62 o 
   9  -4   5        8.65        6.09      1.51 o 
  -7  -3   5       22.51       20.48      3.26 o 
  -6  -3   5        0.98        1.75      1.63 o 
  -5  -3   5       92.99       95.18      5.04 o 
  -4  -3   5       29.88       31.56      2.07 o 
  -3  -3   5      129.46      132.99      3.66 o 
  -2  -3   5      434.72      466.81      7.05 o 
  -1  -3   5      205.87      202.07      4.16 o 
   0  -3   5       19.56       13.45      1.22 o 
   1  -3   5      148.08      131.55      3.09 o 
   2  -3   5       20.97       23.50      1.53 o 
   3  -3   5      398.15      375.83     11.44 o 
   4  -3   5       57.89       58.52      2.28 o 
   5  -3   5       11.00       10.47      1.33 o 
   6  -3   5       21.45       16.38      1.59 o 
   7  -3   5       40.39       39.65      2.34 o 
   8  -3   5        4.12        3.16      1.14 o 
   9  -3   5        3.12        2.89      1.33 o 
  -7  -2   5        3.14        3.17      1.99 o 
  -6  -2   5       20.26       17.70      2.79 o 
  -5  -2   5       23.11       23.03      2.82 o 
  -4  -2   5       17.51       17.48      1.58 o 
  -3  -2   5       51.27       55.74      2.27 o 
  -2  -2   5      275.53      295.46      5.03 o 
  -1  -2   5       65.97       63.59      2.09 o 
   0  -2   5      584.46      584.52     13.78 o 
   1  -2   5      563.38      515.59      6.51 o 
   2  -2   5      158.65      164.35      3.29 o 
   3  -2   5      530.63      536.85     11.89 o 
   4  -2   5       13.48       18.02      1.36 o 
   5  -2   5      256.35      236.18      4.63 o 
   6  -2   5       11.47       13.42      1.46 o 
   7  -2   5       12.81       21.39      4.09 o 
   8  -2   5        1.77       -0.96      0.83 o 
   9  -2   5       36.63       28.98      2.36 o 
  10  -2   5        2.26        3.90      1.44 o 
  -7  -1   5       26.65       21.76      3.26 o 
  -6  -1   5       35.65       28.16      3.17 o 
  -5  -1   5        2.69        3.14      1.60 o 
  -4  -1   5        6.96        6.85      1.72 o 
  -3  -1   5       91.90      108.76      4.54 o 
  -2  -1   5      346.42      363.90      7.75 o 
  -1  -1   5      605.05      645.92     15.50 o 
   0  -1   5       42.55       37.01      1.81 o 
   1  -1   5     1132.18     1057.34     10.46 o 
   2  -1   5       92.01       97.17      5.47 o 
   3  -1   5      665.72      646.90     10.63 o 
   4  -1   5       98.93       98.37      2.99 o 
   5  -1   5      269.28      265.22      6.64 o 
   6  -1   5       51.30       52.36      2.32 o 
   7  -1   5      155.04      167.33      4.34 o 
   8  -1   5       37.35       26.48      2.12 o 
   9  -1   5       15.24       19.29      2.06 o 
  10  -1   5       17.49       14.05      3.05 o 
  -8   0   5       33.84       38.21      4.12 o 
  -7   0   5        0.34        1.01      1.69 o 
  -6   0   5       37.38       33.50      3.29 o 
  -5   0   5        0.17       -0.44      1.25 o 
  -4   0   5        2.92        2.93      1.33 o 
  -3   0   5      105.36      112.79      4.51 o 
  -2   0   5       42.39       45.83      2.79 o 
  -1   0   5        4.23        3.83      0.66 o 
   0   0   5       48.73       63.87      2.16 o 
   1   0   5      657.55      667.70      7.86 o 
   2   0   5        5.06        7.36      0.60 o 
   3   0   5     1065.00     1140.87      9.18 o 
   4   0   5       19.77       28.43      1.08 o 
   5   0   5      277.55      293.07      5.02 o 
   6   0   5       50.27       48.12      2.18 o 
   7   0   5       19.14       17.95      1.88 o 
   8   0   5        1.19        0.98      1.30 o 
   9   0   5       15.35       17.81      2.06 o 
  10   0   5       12.11        8.57      2.82 o 
  -8   1   5       10.62        8.30      2.67 o 
  -7   1   5        6.53        6.20      2.02 o 
  -6   1   5       16.63       25.97      2.99 o 
  -5   1   5       19.26       14.20      2.19 o 
  -4   1   5       16.75       16.78      2.19 o 
  -3   1   5      123.45      127.53      3.65 o 
  -2   1   5       64.25       74.96      2.48 o 
  -1   1   5      111.12      108.70      3.74 o 
   0   1   5      570.51      635.38      7.65 o 
   1   1   5      604.03      626.68      7.34 o 
   2   1   5       36.14       45.07      2.55 o 
   3   1   5      417.99      405.52      7.93 o 
   4   1   5      107.47      126.86      2.59 o 
   5   1   5      333.17      353.97      8.00 o 
   6   1   5      219.67      213.11      6.43 o 
   7   1   5        8.55        8.83      1.87 o 
   8   1   5        1.78        1.36      1.36 o 
   9   1   5       58.50       81.76      5.22 o 
  10   1   5        0.48        2.13      1.99 o 
  -8   2   5        6.78        8.63      2.55 o 
  -7   2   5        3.46        1.99      1.57 o 
  -6   2   5       12.28       13.07      2.37 o 
  -5   2   5      150.64      136.10      7.72 o 
  -4   2   5      152.76      162.45      4.02 o 
  -3   2   5     1078.97     1051.13     13.15 o 
  -2   2   5       12.23       12.18      1.17 o 
  -1   2   5       56.54       63.94      2.07 o 
   0   2   5        4.59        4.26      0.99 o 
   1   2   5       19.19       10.77      0.88 o 
   2   2   5      437.16      396.08      8.09 o 
   3   2   5      576.11      568.00      6.76 o 
   4   2   5        6.25        7.58      0.81 o 
   5   2   5      755.76      758.43      8.52 o 
   6   2   5       56.15       64.44      3.50 o 
   7   2   5       46.16       39.63      3.08 o 
   8   2   5        0.19        1.06      0.99 o 
   9   2   5       51.20       56.14      4.27 o 
  10   2   5        5.50        7.00      2.49 o 
  -8   3   5        0.38       -0.68      1.81 o 
  -7   3   5        1.07        1.33      1.72 o 
  -6   3   5        1.67        0.74      1.16 o 
  -5   3   5       26.60       32.25      1.61 o 
  -4   3   5        8.44        4.95      0.83 o 
  -3   3   5        9.10        6.79      0.78 o 
  -2   3   5      113.08      114.90      3.28 o 
  -1   3   5       25.06       23.07      0.93 o 
   0   3   5        6.02        6.47      0.53 o 
   1   3   5      407.01      439.41      4.24 o 
   2   3   5      105.81      147.14      3.30 o 
   3   3   5       67.41       40.88      1.55 o 
   4   3   5        3.69        5.96      0.80 o 
   5   3   5      242.26      242.01      6.31 o 
   6   3   5      146.32      145.52      5.16 o 
   7   3   5       27.01       24.16      2.61 o 
   8   3   5       60.96       61.39      4.09 o 
   9   3   5       50.64       59.58      4.54 o 
  10   3   5        8.52        4.42      2.22 o 
  -6   4   5       20.11       23.91      2.15 o 
  -5   4   5        2.13        6.15      1.86 o 
  -4   4   5      121.04      136.43      8.81 o 
  -3   4   5      186.39      185.73      3.06 o 
  -2   4   5       34.61       30.23      1.54 o 
  -1   4   5       19.51       19.61      0.93 o 
   0   4   5       15.15       16.76      0.82 o 
   1   4   5       11.12       13.86      0.73 o 
   2   4   5        0.96        2.43      0.48 o 
   3   4   5      301.72      270.17      3.46 o 
   4   4   5      110.66      114.36      3.88 o 
   5   4   5      146.98      145.43      4.80 o 
   6   4   5      282.78      305.09      7.77 o 
   7   4   5       79.10       74.52      4.06 o 
   8   4   5       14.47       17.93      2.67 o 
   9   4   5       79.73       84.33      5.16 o 
  10   4   5        0.11        0.39      1.78 o 
  -7   5   5       12.62       15.38      2.70 o 
  -6   5   5       20.04       30.21      3.11 o 
  -5   5   5       20.00       21.02      1.84 o 
  -4   5   5       42.28       40.03      3.85 o 
  -3   5   5      271.14      286.55      5.25 o 
  -2   5   5      151.67      161.28      5.22 o 
  -1   5   5      176.96      174.54      2.64 o 
   0   5   5       70.44       66.89      1.52 o 
   1   5   5       23.69       14.90      0.79 o 
   2   5   5        5.54       10.63      0.73 o 
   3   5   5      266.36      254.51      4.07 o 
   4   5   5       86.62       91.65      2.54 o 
   5   5   5       69.78       85.02      3.65 o 
   6   5   5      301.68      323.41      8.06 o 
   7   5   5      112.46      120.20      5.25 o 
   8   5   5        7.21        9.37      2.19 o 
   9   5   5       68.67       73.34      4.89 o 
  -7   6   5        0.19        1.78      1.75 o 
  -6   6   5       10.00        8.03      2.22 o 
  -5   6   5       27.91       36.42      2.33 o 
  -4   6   5        6.49        8.66      1.99 o 
  -3   6   5      143.78      154.25      4.00 o 
  -2   6   5       58.24       68.65      2.58 o 
  -1   6   5      643.13      621.97      8.37 o 
   0   6   5       63.43       60.71      2.22 o 
   1   6   5       17.29       18.19      1.32 o 
   2   6   5        6.29        6.40      1.27 o 
   3   6   5       97.87       95.89      3.10 o 
   4   6   5       10.06        8.48      1.03 o 
   5   6   5        0.07       -0.01      0.90 o 
   6   6   5       16.45       12.97      1.46 o 
   7   6   5       61.82       63.08      3.91 o 
   8   6   5       16.57       13.61      2.49 o 
   9   6   5       44.01       43.72      3.94 o 
  -6   7   5        1.33       -1.07      1.42 o 
  -5   7   5        6.69        5.22      1.99 o 
  -4   7   5        1.07       -0.04      1.05 o 
  -3   7   5      481.24      493.07      8.03 o 
  -2   7   5       21.11       28.30      1.98 o 
  -1   7   5      147.75      140.22      3.72 o 
   0   7   5      255.63      236.94      4.83 o 
   1   7   5        0.73        2.34      1.10 o 
   2   7   5      554.03      555.13     11.18 o 
   3   7   5      142.66      147.18      5.34 o 
   4   7   5       99.65       97.05      4.57 o 
   5   7   5      254.42      254.37      7.80 o 
   6   7   5       39.79       38.71      3.29 o 
   7   7   5       17.26       20.21      1.92 o 
   8   7   5        2.58        1.89      2.53 o 
  -6   8   5        2.13        0.36      1.87 o 
  -5   8   5        0.46        0.18      1.66 o 
  -4   8   5        0.15        0.75      1.12 o 
  -3   8   5       76.24       73.28      3.15 o 
  -2   8   5        1.28        2.24      1.11 o 
  -1   8   5       34.85       27.50      2.21 o 
   0   8   5       12.93       10.35      1.41 o 
   1   8   5       66.61       62.49      3.56 o 
   2   8   5       87.17       84.51      4.21 o 
   3   8   5       66.35       64.80      3.88 o 
   4   8   5       52.54       48.20      3.62 o 
   5   8   5        1.44        3.50      1.66 o 
   6   8   5        7.43        2.61      1.63 o 
   7   8   5       11.36       10.26      2.58 o 
   8   8   5        2.95        1.30      1.84 o 
  -5   9   5        8.89       12.51      2.91 o 
  -4   9   5       14.19       14.38      2.79 o 
  -3   9   5        1.48        0.68      1.50 o 
  -2   9   5        0.76        0.29      1.32 o 
  -1   9   5       17.17       12.48      2.18 o 
   0   9   5       12.85        8.79      1.51 o 
   1   9   5        1.61        0.44      1.22 o 
   2   9   5        2.30        4.15      1.66 o 
   3   9   5       68.68       82.44      4.77 o 
   4   9   5        7.75        8.12      2.16 o 
   5   9   5       50.69       52.65      4.18 o 
   6   9   5        7.03        8.89      2.40 o 
   7   9   5       17.73       20.10      3.41 o 
  -4  10   5        8.91        9.46      2.93 o 
  -3  10   5       37.08       37.29     10.98 o 
  -2  10   5       22.59       20.45      2.18 o 
  -1  10   5        5.40        4.74      1.48 o 
   0  10   5       13.26       13.40      2.55 o 
   1  10   5        1.33        1.39      1.45 o 
   2  10   5        4.58        4.45      1.84 o 
   3  10   5        0.14       -0.83      1.45 o 
   4  10   5        9.27       12.18      2.76 o 
   5  10   5       59.53       73.25      5.07 o 
  -1  11   5       29.68       25.21      2.45 o 
   0  11   5        3.03        2.58      1.84 o 
   1  11   5        0.69        0.21      1.36 o 
   2  11   5        0.67       -2.05      1.36 o 
   3  11   5        0.21        3.08      1.96 o 
   3  -7   6        4.09        0.18      2.02 o 
   4  -7   6        0.72       -1.10      1.81 o 
  -3  -6   6        1.83       -0.27      1.81 o 
  -2  -6   6        1.45        1.90      1.81 o 
  -1  -6   6        5.88        4.27      1.90 o 
   0  -6   6        0.24       -0.74      1.22 o 
   1  -6   6        0.35       -1.60      1.10 o 
   2  -6   6        3.91        3.32      1.38 o 
   3  -6   6       10.46       10.49      2.49 o 
   4  -6   6       24.58       21.25      3.08 o 
   5  -6   6        0.64        1.66      2.02 o 
   6  -6   6       29.22       33.79      3.91 o 
  -4  -5   6       21.23       18.94      3.20 o 
  -3  -5   6       32.22       30.47      3.41 o 
  -2  -5   6       33.77       32.37      3.50 o 
  -1  -5   6       12.61       19.92      2.82 o 
   0  -5   6       56.79       56.68      3.65 o 
   1  -5   6        0.02       -1.42      0.95 o 
   2  -5   6       42.65       40.37      2.74 o 
   3  -5   6        7.22        6.59      1.25 o 
   4  -5   6        4.44        3.55      1.13 o 
   5  -5   6        7.28        9.52      1.52 o 
   6  -5   6       82.17       75.02      3.22 o 
   7  -5   6        2.57        9.75      2.49 o 
  -5  -4   6        5.07        1.69      1.75 o 
  -4  -4   6       22.18       20.63      3.11 o 
  -3  -4   6        0.10        0.30      1.36 o 
  -2  -4   6       28.88       27.92      3.11 o 
  -1  -4   6        4.21        3.11      1.72 o 
   0  -4   6       41.27       38.86      3.11 o 
   1  -4   6        0.16        2.13      1.27 o 
   2  -4   6      314.58      305.67      5.56 o 
   3  -4   6      241.78      232.29      4.86 o 
   4  -4   6       79.25       75.57      3.53 o 
   5  -4   6        2.89        1.24      1.19 o 
   6  -4   6      123.18      126.90      3.96 o 
   7  -4   6        9.27        7.25      1.42 o 
   8  -4   6        9.80        8.11      1.58 o 
  -6  -3   6        2.81        1.48      1.93 o 
  -5  -3   6       38.43       42.89      3.88 o 
  -4  -3   6       30.70       37.17      3.62 o 
  -3  -3   6        0.05        0.65      1.33 o 
  -2  -3   6       25.58       30.12      3.02 o 
  -1  -3   6       66.09       60.35      3.74 o 
   0  -3   6      175.93      184.08      6.14 o 
   1  -3   6      160.96      144.96      5.31 o 
   2  -3   6       77.53       74.57      2.48 o 
   3  -3   6        3.09        4.37      1.13 o 
   4  -3   6       59.61       51.33      2.52 o 
   5  -3   6       24.56       21.82      1.72 o 
   6  -3   6       50.19       51.83      2.53 o 
   7  -3   6        0.92        0.31      0.84 o 
   8  -3   6       42.09       42.47      2.51 o 
   9  -3   6        2.21       -1.27      2.08 o 
  -6  -2   6        9.43        5.22      2.25 o 
  -5  -2   6       16.06       16.04      2.67 o 
  -4  -2   6      174.23      174.89      6.76 o 
  -3  -2   6        5.06        2.64      1.60 o 
  -2  -2   6        3.39        5.69      1.75 o 
  -1  -2   6       75.23       83.21      4.12 o 
   0  -2   6      475.96      469.31     10.11 o 
   1  -2   6      138.84      115.49      4.54 o 
   2  -2   6        5.87        8.39      1.01 o 
   3  -2   6      169.56      173.99      7.11 o 
   4  -2   6        6.89        6.75      1.54 o 
   5  -2   6      355.84      346.61      6.79 o 
   6  -2   6       24.25       28.37      1.92 o 
   7  -2   6       19.41       24.53      1.98 o 
   8  -2   6       19.42       20.33      1.98 o 
   9  -2   6        4.30        3.23      1.30 o 
  -7  -1   6       15.38       18.85      3.29 o 
  -6  -1   6       51.85       55.73      4.45 o 
  -5  -1   6        1.99        2.67      1.72 o 
  -4  -1   6       52.78       60.53      3.91 o 
  -3  -1   6       99.09      125.06      5.37 o 
  -2  -1   6      107.06      109.65      4.74 o 
  -1  -1   6      269.43      262.13      7.17 o 
   0  -1   6       69.93       79.30      3.76 o 
   1  -1   6        0.69        0.12      0.80 o 
   2  -1   6      308.86      291.25      4.42 o 
   3  -1   6        3.90        3.63      0.73 o 
   4  -1   6        7.03        7.46      1.00 o 
   5  -1   6       79.20       85.89      2.76 o 
   6  -1   6        5.91        9.32      1.51 o 
   7  -1   6       86.25       74.05      2.96 o 
   8  -1   6        0.62        1.89      1.29 o 
   9  -1   6        0.00        1.20      1.09 o 
  10  -1   6        7.31        7.87      1.89 o 
  -7   0   6        0.13       -2.31      1.54 o 
  -6   0   6       36.95       30.41      3.50 o 
  -5   0   6        0.27        1.93      1.54 o 
  -4   0   6      181.62      179.25      6.43 o 
  -3   0   6      285.30      297.53      8.09 o 
  -2   0   6       52.42       55.34      3.29 o 
  -1   0   6      686.78      679.93     12.27 o 
   0   0   6       68.13       59.77      2.30 o 
   1   0   6        3.13        2.34      0.71 o 
   2   0   6        9.41        5.07      0.86 o 
   3   0   6       13.70       12.16      0.81 o 
   4   0   6       86.27       78.70      1.82 o 
   5   0   6      537.24      514.24      7.19 o 
   6   0   6      208.38      193.27      6.33 o 
   7   0   6       14.71       14.59      1.57 o 
   8   0   6      116.75      129.72      5.81 o 
   9   0   6        1.56        3.38      1.66 o 
  10   0   6       12.33       17.49      3.53 o 
  -7   1   6        1.23        0.68      1.87 o 
  -6   1   6        7.29        5.07      1.90 o 
  -5   1   6       11.98        8.80      2.05 o 
  -4   1   6      171.63      186.60      6.43 o 
  -3   1   6      222.97      220.93      4.87 o 
  -2   1   6        7.95        6.27      1.17 o 
  -1   1   6      294.67      290.74      5.15 o 
   0   1   6        9.41        8.19      1.32 o 
   1   1   6      517.76      578.65      7.47 o 
   2   1   6       28.11       41.37      2.89 o 
   3   1   6        1.46        2.19      1.41 o 
   4   1   6       45.33       38.41      1.64 o 
   5   1   6        8.15       10.97      1.75 o 
   6   1   6       35.69       29.52      2.58 o 
   7   1   6        0.31        3.05      1.39 o 
   8   1   6      105.43       98.27      5.01 o 
   9   1   6       17.69       21.52      2.99 o 
  10   1   6        0.32        0.80      1.96 o 
  -7   2   6        2.23        1.75      2.05 o 
  -6   2   6        0.85       -0.18      1.57 o 
  -5   2   6       19.47       16.60      2.46 o 
  -4   2   6        8.22        6.50      1.36 o 
  -3   2   6       45.31       44.87      2.30 o 
  -2   2   6       16.50       18.22      1.82 o 
  -1   2   6      413.93      421.52      9.25 o 
   0   2   6       69.95       64.58      2.15 o 
   1   2   6       20.93       22.25      1.36 o 
   2   2   6       17.54       29.16      1.47 o 
   3   2   6       28.69       29.50      1.47 o 
   4   2   6      160.35      144.21      7.34 o 
   5   2   6       36.30       27.68      1.46 o 
   6   2   6       34.21       32.19      2.61 o 
   7   2   6       68.37       77.96      4.27 o 
   8   2   6       18.27       21.40      2.76 o 
   9   2   6        2.02        2.11      1.25 o 
  10   2   6        2.04        3.85      2.16 o 
  -7   3   6       23.74       21.25      3.17 o 
  -6   3   6        9.89        7.11      2.25 o 
  -5   3   6      134.24      127.37      3.95 o 
  -4   3   6       55.26       55.10      3.05 o 
  -3   3   6      223.85      208.56      4.53 o 
  -2   3   6       42.17       44.75      1.98 o 
  -1   3   6      146.90      157.33      4.94 o 
   0   3   6       77.88       75.27      2.23 o 
   1   3   6       31.47       31.79      1.50 o 
   2   3   6      165.34      160.80      2.30 o 
   3   3   6      340.51      332.61      5.08 o 
   4   3   6      222.52      208.31      3.93 o 
   5   3   6      250.44      248.12      4.40 o 
   6   3   6       15.83       13.84      2.02 o 
   7   3   6      105.08      113.30      5.04 o 
   8   3   6        0.60        2.40      1.54 o 
   9   3   6       22.76       13.75      2.85 o 
  10   3   6        0.01        1.99      2.08 o 
  -6   4   6       16.74       14.05      2.48 o 
  -5   4   6        7.81        3.25      1.23 o 
  -4   4   6        9.91       14.22      2.27 o 
  -3   4   6      120.32      116.72      3.24 o 
  -2   4   6       35.25       40.14      1.86 o 
  -1   4   6      310.22      316.79      5.08 o 
   0   4   6      118.10      127.06      2.94 o 
   1   4   6        0.64        1.08      0.38 o 
   2   4   6      174.06      166.29      2.88 o 
   3   4   6       30.20       33.32      1.21 o 
   4   4   6      268.14      253.09      4.45 o 
   5   4   6      358.36      338.20      7.01 o 
   6   4   6       37.44       41.50      1.97 o 
   7   4   6       45.11       58.01      3.74 o 
   8   4   6        1.03        0.68      1.54 o 
   9   4   6        2.62        2.82      1.84 o 
  10   4   6        3.47       10.64      2.79 o 
  -5   5   6        0.16        1.60      1.84 o 
  -4   5   6       90.10       95.21      4.83 o 
  -3   5   6       46.07       44.02      3.38 o 
  -2   5   6       58.46       63.82      3.76 o 
  -1   5   6       41.09       47.02      1.46 o 
   0   5   6       36.13       35.40      1.23 o 
   1   5   6       70.27       73.96      1.69 o 
   2   5   6      288.21      278.95      3.59 o 
   3   5   6       60.33       55.15      1.60 o 
   4   5   6      352.19      366.47      4.66 o 
   5   5   6      347.18      334.82      7.86 o 
   6   5   6       25.19       30.65      2.67 o 
   7   5   6      111.67      118.57      5.34 o 
   8   5   6       29.70       42.06      3.74 o 
   9   5   6        0.93        2.13      1.63 o 
  -5   6   6        6.24        8.83      2.40 o 
  -4   6   6       92.62      108.73      5.28 o 
  -3   6   6        5.82        4.39      1.84 o 
  -2   6   6       88.14       89.39      2.97 o 
  -1   6   6      149.20      169.82      3.93 o 
   0   6   6      124.90      135.37      3.38 o 
   1   6   6       47.84       53.15      2.19 o 
   2   6   6      254.17      270.85      7.86 o 
   3   6   6        0.88        0.53      0.92 o 
   4   6   6      764.72      786.25      9.37 o 
   5   6   6      598.89      613.19      9.28 o 
   6   6   6        0.02       -0.61      0.76 o 
   7   6   6      118.19      113.12      5.19 o 
   8   6   6        5.63        6.85      2.05 o 
   9   6   6        7.45        7.44      2.40 o 
  -5   7   6       10.87       14.61      2.79 o 
  -4   7   6       26.32       30.71      3.41 o 
  -3   7   6       14.67       14.60      1.71 o 
  -2   7   6        6.47        4.15      1.13 o 
  -1   7   6        0.38        1.61      0.95 o 
   0   7   6       16.20       18.99      1.58 o 
   1   7   6       12.55       11.63      1.32 o 
   2   7   6      111.30      122.43      3.45 o 
   3   7   6      164.32      171.10      5.63 o 
   4   7   6        6.02        1.60      1.16 o 
   5   7   6      172.31      168.58      6.14 o 
   6   7   6        7.06        7.86      1.96 o 
   7   7   6       86.36       72.42      4.51 o 
   8   7   6        5.84       11.89      1.80 o 
  -4   8   6       16.67       19.53      3.11 o 
  -3   8   6       29.05       27.47      2.22 o 
  -2   8   6       66.08       54.59      3.87 o 
  -1   8   6       31.17       39.24      2.27 o 
   0   8   6      101.90       95.00      6.08 o 
   1   8   6        5.30        4.73      1.06 o 
   2   8   6       26.46       19.42      2.28 o 
   3   8   6       22.64       19.71      2.46 o 
   4   8   6      138.65      136.60      5.72 o 
   5   8   6      112.94      129.27      5.84 o 
   6   8   6        1.81       -1.87      1.25 o 
   7   8   6       27.66       22.83      3.20 o 
   8   8   6        2.45        2.96      1.96 o 
  -4   9   6       25.07       21.28      3.26 o 
  -3   9   6        1.20       -0.01      1.13 o 
  -2   9   6       27.86       26.50      3.82 o 
  -1   9   6       25.49       21.04      2.01 o 
   0   9   6       40.72       39.91      2.45 o 
   1   9   6       26.59       17.45      1.85 o 
   2   9   6       21.00       22.80      2.67 o 
   3   9   6       29.82       24.99      2.99 o 
   4   9   6        8.39        8.24      2.08 o 
   5   9   6        7.71        6.17      2.02 o 
   6   9   6        1.27        0.50      1.51 o 
   7   9   6        6.45        5.37      2.19 o 
  -3  10   6        7.98        9.71      3.10 o 
  -2  10   6       37.80       36.10      2.73 o 
  -1  10   6       25.76       28.89      2.43 o 
   0  10   6        2.18        1.96      1.23 o 
   1  10   6       24.42       23.21      2.12 o 
   2  10   6        2.85        3.62      1.72 o 
   3  10   6        8.70        7.44      2.13 o 
   4  10   6        1.98        4.71      1.96 o 
   5  10   6        0.19       -1.66      1.48 o 
  -1  11   6       14.75       16.93      2.25 o 
   0  11   6        1.04        1.18      1.28 o 
   1  11   6        1.65        3.76      1.97 o 
   2  11   6       18.10       19.98      3.17 o 
   3  11   6       24.69       29.50      3.74 o 
  -1  -6   7        5.90        9.19      2.43 o 
   0  -6   7        0.20        0.18      1.66 o 
   1  -6   7        0.46        0.12      1.39 o 
   2  -6   7       17.17       24.25      2.96 o 
  -3  -5   7        1.86        3.71      2.13 o 
  -2  -5   7        2.23        3.91      2.08 o 
  -1  -5   7        1.83        5.81      2.08 o 
   0  -5   7        1.79        0.59      1.30 o 
   1  -5   7       10.65        3.71      1.69 o 
   2  -5   7        1.88        0.56      1.25 o 
   3  -5   7        2.11        1.33      1.33 o 
   4  -5   7       20.21       23.48      2.73 o 
   5  -5   7        0.14        4.00      1.66 o 
   6  -5   7       20.49       18.26      2.70 o 
  -4  -4   7       25.35       33.85      3.94 o 
  -3  -4   7        2.33        2.70      1.87 o 
  -2  -4   7       66.57       76.78      4.89 o 
  -1  -4   7       44.49       42.06      3.74 o 
   0  -4   7        8.01        3.62      1.66 o 
   1  -4   7       12.65       14.64      2.34 o 
   2  -4   7        8.32       10.94      2.10 o 
   3  -4   7       20.33       16.36      2.28 o 
   4  -4   7      203.11      183.67      6.43 o 
   5  -4   7        1.72        2.08      1.51 o 
   6  -4   7       57.30       49.50      3.65 o 
   7  -4   7        3.82        1.76      1.14 o 
   8  -4   7        8.45        7.36      2.48 o 
  -5  -3   7        1.70        1.60      1.96 o 
  -4  -3   7        8.08        5.87      2.28 o 
  -3  -3   7        3.62        4.48      2.10 o 
  -2  -3   7       14.42       15.24      2.64 o 
  -1  -3   7       10.36       10.70      2.25 o 
   0  -3   7      108.95      103.43      4.86 o 
   1  -3   7       80.18       76.72      4.24 o 
   2  -3   7      266.93      263.62      7.68 o 
   3  -3   7        1.40        3.29      1.39 o 
   4  -3   7      566.03      565.80     12.01 o 
   5  -3   7        4.13        2.82      1.42 o 
   6  -3   7       23.42       15.92      2.46 o 
   7  -3   7       36.97       34.43      3.54 o 
   8  -3   7       10.52       12.65      2.55 o 
  -5  -2   7        0.17       -1.69      1.39 o 
  -4  -2   7       53.75       59.38      4.30 o 
  -3  -2   7       10.19       10.35      2.40 o 
  -2  -2   7      232.45      251.02      8.00 o 
  -1  -2   7      109.97       97.35      4.86 o 
   0  -2   7        0.83       -0.95      1.04 o 
   1  -2   7        7.02        7.56      1.81 o 
   2  -2   7       65.27       76.48      3.94 o 
   3  -2   7       16.93       14.23      2.02 o 
   4  -2   7      195.00      204.09      6.55 o 
   5  -2   7      113.12      123.46      5.28 o 
   6  -2   7      197.96      199.34      4.69 o 
   7  -2   7       15.89       16.55      1.76 o 
   8  -2   7        3.30        7.06      1.46 o 
   9  -2   7       13.91       19.03      2.15 o 
  -6  -1   7        6.59        9.19      2.73 o 
  -5  -1   7        2.19        1.39      2.08 o 
  -4  -1   7       67.96       70.97      4.59 o 
  -3  -1   7       19.97       17.79      2.67 o 
  -2  -1   7      470.35      485.73     11.29 o 
  -1  -1   7       23.83       25.76      2.70 o 
   0  -1   7       21.18       22.00      2.43 o 
   1  -1   7       33.04       30.89      2.67 o 
   2  -1   7      243.83      250.40      7.06 o 
   3  -1   7      205.08      191.41      6.08 o 
   4  -1   7      215.25      214.68      6.52 o 
   5  -1   7      207.47      213.99      6.82 o 
   6  -1   7       18.22       21.10      2.09 o 
   7  -1   7      190.66      182.28      4.65 o 
   8  -1   7       21.25       21.43      2.00 o 
   9  -1   7        5.52        8.99      1.62 o 
  -6   0   7        2.95        3.94      2.08 o 
  -5   0   7       18.65       20.90      3.17 o 
  -4   0   7       39.05       44.17      3.62 o 
  -3   0   7       72.59       72.33      4.36 o 
  -2   0   7        0.05        1.84      1.48 o 
  -1   0   7       24.30       19.03      2.28 o 
   1   0   7       31.94       30.29      1.82 o 
   2   0   7        3.68        2.21      0.83 o 
   3   0   7        4.47        2.43      0.84 o 
   4   0   7      193.44      196.15      3.96 o 
   5   0   7       17.33       16.78      2.19 o 
   6   0   7       34.37       27.76      1.83 o 
   7   0   7        2.25        2.21      0.97 o 
   8   0   7       22.79       20.42      2.88 o 
   9   0   7        1.14       -1.78      1.19 o 
  10   0   7       22.92       34.36      3.91 o 
  -6   1   7       12.06       16.36      2.91 o 
  -5   1   7       32.55       36.73      3.62 o 
  -4   1   7       13.52       13.04      2.49 o 
  -3   1   7      105.31      107.72      5.07 o 
  -2   1   7      116.37      117.14      3.64 o 
  -1   1   7       26.80       23.19      1.74 o 
   0   1   7       12.73       13.48      1.35 o 
   1   1   7      123.52      112.38      3.16 o 
   2   1   7       19.05       24.01      1.59 o 
   3   1   7      322.26      318.81      9.03 o 
   4   1   7      303.73      302.25      5.07 o 
   5   1   7        0.67        0.86      1.16 o 
   6   1   7      219.40      230.48      7.17 o 
   7   1   7        0.05        0.74      1.30 o 
   8   1   7       14.22       14.73      2.55 o 
   9   1   7        3.20        0.21      1.51 o 
  10   1   7       41.14       41.44      4.18 o 
  -6   2   7       27.79       39.54      3.88 o 
  -5   2   7       81.88       85.94      4.89 o 
  -4   2   7        4.36        3.08      1.32 o 
  -3   2   7       73.03       76.64      3.09 o 
  -2   2   7      163.57      152.41      4.03 o 
  -1   2   7       61.33       58.77      3.78 o 
   0   2   7       49.51       46.20      2.22 o 
   1   2   7        2.69        1.00      0.66 o 
   2   2   7       93.63      123.63      6.18 o 
   3   2   7       80.78       92.38      2.68 o 
   4   2   7      341.69      354.39      6.92 o 
   5   2   7        3.54        2.13      1.13 o 
   6   2   7      176.56      176.05      6.08 o 
   7   2   7       19.68       20.66      2.67 o 
   8   2   7       17.66       16.30      2.64 o 
   9   2   7        0.86        0.06      1.69 o 
  10   2   7       35.32       34.89      4.54 o 
  -6   3   7       11.92       10.40      2.52 o 
  -5   3   7       52.91       60.11      3.03 o 
  -4   3   7       92.97       87.12      3.38 o 
  -3   3   7       73.47       63.33      2.76 o 
  -2   3   7       56.64       50.10      2.33 o 
  -1   3   7        4.41        4.55      1.42 o 
   0   3   7        3.75        6.29      0.96 o 
   1   3   7        0.32        0.37      0.54 o 
   2   3   7      171.24      204.02      4.04 o 
   3   3   7        5.87       13.57      1.19 o 
   4   3   7      527.78      551.25      7.46 o 
   5   3   7       60.33       60.34      2.26 o 
   6   3   7       56.94       65.42      3.71 o 
   7   3   7        0.07        0.03      1.25 o 
   8   3   7        5.79        4.33      1.84 o 
   9   3   7       39.20       44.23      3.91 o 
  10   3   7        3.83        3.11      2.43 o 
  -6   4   7        0.01        1.63      2.28 o 
  -5   4   7       49.68       50.40      3.81 o 
  -4   4   7       13.86       13.69      1.71 o 
  -3   4   7      206.34      212.89      4.83 o 
  -2   4   7       58.31       59.32      3.44 o 
  -1   4   7        2.73        4.00      0.89 o 
   0   4   7       53.03       55.34      2.15 o 
   1   4   7      200.10      194.92      3.97 o 
   2   4   7        0.02        0.24      0.59 o 
   3   4   7      126.27      112.57      2.98 o 
   4   4   7      369.24      370.87      5.94 o 
   5   4   7       76.86       75.32      2.56 o 
   6   4   7       12.23       13.93      2.10 o 
   7   4   7      154.86      142.52      5.75 o 
   8   4   7       31.63       23.60      2.93 o 
   9   4   7       48.18       57.21      4.62 o 
  -6   5   7        0.65        1.19      2.25 o 
  -5   5   7       50.61       59.55      4.65 o 
  -4   5   7       29.07       30.98      3.44 o 
  -3   5   7       74.27       77.01      4.65 o 
  -2   5   7      295.94      290.03      8.51 o 
  -1   5   7        0.85        3.78      0.98 o 
   0   5   7      115.68      127.77      3.15 o 
   1   5   7       91.80       90.01      2.96 o 
   2   5   7        0.16        0.31      0.58 o 
   3   5   7      407.87      376.33      5.90 o 
   4   5   7       39.32       40.33      1.70 o 
   5   5   7        0.28        0.27      0.69 o 
   6   5   7        7.54       12.30      1.37 o 
   7   5   7       26.90       23.66      2.76 o 
   8   5   7        2.87       -0.21      1.72 o 
   9   5   7       12.61       18.17      3.17 o 
  -5   6   7       20.56       22.02      3.23 o 
  -4   6   7        5.41        6.11      2.19 o 
  -3   6   7        3.95        4.33      1.84 o 
  -2   6   7      143.37      142.61      6.11 o 
  -1   6   7        7.36       12.51      2.25 o 
   0   6   7      113.13      123.58      5.42 o 
   1   6   7      147.50      150.68      5.90 o 
   2   6   7        5.89        7.11      1.78 o 
   3   6   7      276.32      280.04      7.94 o 
   4   6   7       15.46       13.94      1.07 o 
   5   6   7       18.83       19.17      1.31 o 
   6   6   7       55.75       66.05      2.21 o 
   7   6   7       12.89       13.90      2.46 o 
   8   6   7        4.57        5.42      2.05 o 
   9   6   7        9.65        6.85      2.40 o 
  -5   7   7        5.18        3.85      2.34 o 
  -4   7   7        0.03       -1.81      1.51 o 
  -3   7   7       59.43       64.59      4.62 o 
  -2   7   7      155.49      154.65      6.49 o 
  -1   7   7        0.22        1.22      1.39 o 
   0   7   7      135.80      161.50      6.52 o 
   1   7   7       19.27       21.25      2.67 o 
   2   7   7      239.21      246.63      7.86 o 
   3   7   7      466.15      487.89      7.60 o 
   4   7   7       40.95       48.97      2.38 o 
   5   7   7      147.39      147.03      5.72 o 
   6   7   7       60.94       63.29      4.09 o 
   7   7   7        3.41        1.25      1.57 o 
   8   7   7        3.57        0.83      1.78 o 
  -4   8   7       16.32       16.87      3.11 o 
  -3   8   7        1.78        0.24      1.87 o 
  -2   8   7       51.33       61.51      4.36 o 
  -1   8   7        0.42       -1.82      1.22 o 
   0   8   7       79.54       76.66      4.74 o 
   1   8   7      144.83      152.54      6.43 o 
   2   8   7       23.79       23.39      1.85 o 
   3   8   7      138.34      136.57      4.05 o 
   4   8   7       42.57       58.28      3.82 o 
   5   8   7       22.49       15.83      2.55 o 
   6   8   7       13.42       19.12      2.88 o 
   7   8   7       17.09       15.03      2.82 o 
  -4   9   7        1.00       -0.27      2.02 o 
  -3   9   7        8.43        8.42      2.61 o 
  -2   9   7        1.20        3.56      1.93 o 
  -1   9   7        0.32        2.99      1.72 o 
   0   9   7        1.26        1.84      1.60 o 
   1   9   7       10.47       13.43      2.64 o 
   2   9   7       22.82       23.26      2.04 o 
   3   9   7       78.92       84.13      3.44 o 
   4   9   7        0.48        4.92      1.87 o 
   5   9   7        8.10        6.23      2.10 o 
   6   9   7       20.24       18.17      3.02 o 
  -2  10   7        0.01       -0.98      1.63 o 
  -1  10   7        0.00        1.81      1.69 o 
   0  10   7        4.02        5.19      2.13 o 
   1  10   7       36.95       36.70      3.88 o 
   2  10   7        0.00       -0.05      1.02 o 
   3  10   7       26.85       24.36      2.27 o 
   4  10   7        3.37        7.74      2.34 o 
   5  10   7        2.69       -1.36      1.60 o 
   0  11   7        9.71        8.15      2.43 o 
   1  11   7        4.32        0.62      1.87 o 
   2  11   7        1.36        1.22      1.27 o 
   3  11   7        2.25        2.85      1.96 o 
  -1  -5   8        6.34        6.08      2.25 o 
   0  -5   8       43.71       44.97      4.00 o 
   1  -5   8        0.31       -0.89      1.22 o 
   2  -5   8        6.20        6.34      2.05 o 
   3  -5   8        9.04        7.11      1.90 o 
   4  -5   8        7.87        7.32      2.08 o 
   5  -5   8        5.89        4.51      1.84 o 
  -3  -4   8        3.79        4.48      2.40 o 
  -2  -4   8        0.01       -0.06      1.96 o 
  -1  -4   8        0.32       -0.06      1.51 o 
   0  -4   8        0.44        2.37      1.69 o 
   1  -4   8       12.67       15.95      2.61 o 
   2  -4   8        1.34        1.42      1.48 o 
   3  -4   8        3.72        8.09      1.90 o 
   4  -4   8        0.72       -0.44      1.22 o 
   5  -4   8        1.61        5.37      1.78 o 
   6  -4   8       16.42       14.11      2.58 o 
   7  -4   8        1.06       -1.01      1.36 o 
  -4  -3   8       18.87       14.29      2.99 o 
  -3  -3   8       44.62       45.65      4.15 o 
  -2  -3   8        0.72        4.30      2.08 o 
  -1  -3   8        9.24       10.85      2.40 o 
   0  -3   8        7.49        4.27      1.69 o 
   1  -3   8        0.64       -0.24      1.16 o 
   2  -3   8      100.38       97.29      4.89 o 
   3  -3   8        3.32        3.11      1.51 o 
   4  -3   8        7.78        1.60      1.39 o 
   5  -3   8        8.23        5.57      1.81 o 
   6  -3   8        0.90        0.09      1.48 o 
   7  -3   8       39.72       48.88      4.06 o 
   8  -3   8        0.12        1.16      1.48 o 
  -4  -2   8        0.84        1.22      1.75 o 
  -3  -2   8       27.96       23.80      3.38 o 
  -2  -2   8        0.40       -1.39      1.25 o 
  -1  -2   8        5.46        3.38      1.75 o 
   0  -2   8      228.71      243.25      7.86 o 
   1  -2   8       10.66       12.54      2.25 o 
   2  -2   8      405.47      381.60      9.78 o 
   3  -2   8        2.26        4.09      1.66 o 
   4  -2   8        2.12       -0.03      1.10 o 
   5  -2   8       17.02       13.58      2.34 o 
   6  -2   8        4.87        5.57      1.87 o 
   7  -2   8        5.10        4.48      1.78 o 
   8  -2   8        3.93        2.34      1.75 o 
  -5  -1   8        7.09        5.13      2.40 o 
  -4  -1   8       29.53       30.06      3.62 o 
  -3  -1   8       11.85        6.23      2.19 o 
  -2  -1   8       75.80       92.31      5.07 o 
  -1  -1   8        0.26        1.81      1.63 o 
   0  -1   8      265.51      271.09      8.03 o 
   1  -1   8       14.90       14.67      2.28 o 
   2  -1   8      131.77      139.26      5.54 o 
   3  -1   8      286.34      278.02      7.97 o 
   4  -1   8      118.40      106.30      4.89 o 
   5  -1   8       13.10       17.10      2.46 o 
   6  -1   8        0.03        0.62      1.36 o 
   7  -1   8        2.03        0.95      1.51 o 
   8  -1   8       21.03       21.91      3.02 o 
   9  -1   8        7.74        6.55      2.28 o 
  -5   0   8        2.25        3.85      2.19 o 
  -4   0   8       49.17       54.10      4.33 o 
  -3   0   8        0.20       -0.74      1.45 o 
  -2   0   8      104.31      115.13      5.48 o 
  -1   0   8        5.86        6.17      1.84 o 
   0   0   8      477.44      480.37     10.88 o 
   1   0   8        2.10       -0.47      1.16 o 
   2   0   8      188.59      195.79      6.43 o 
   3   0   8      361.02      381.24      9.37 o 
   4   0   8        1.51        2.55      1.42 o 
   5   0   8      651.13      693.30     13.99 o 
   6   0   8      133.13      127.17      5.60 o 
   7   0   8        3.35        4.65      1.84 o 
   8   0   8       30.85       34.62      3.50 o 
   9   0   8        0.22       -0.59      1.36 o 
  -5   1   8       12.28       15.68      3.05 o 
  -4   1   8        8.40        9.10      2.37 o 
  -3   1   8       38.35       37.74      3.50 o 
  -2   1   8       20.96       23.42      2.04 o 
  -1   1   8       16.90       19.07      1.83 o 
   0   1   8        0.12       -0.25      0.85 o 
   1   1   8      165.14      159.04      4.03 o 
   2   1   8       82.74       87.98      9.00 o 
   3   1   8      152.58      159.18      7.10 o 
   4   1   8      307.57      287.42      7.06 o 
   5   1   8        8.00       13.04      2.25 o 
   6   1   8      258.47      260.27      8.06 o 
   7   1   8       11.35       17.52      2.67 o 
   8   1   8       28.42       25.88      3.26 o 
   9   1   8        4.51        3.68      1.81 o 
  -6   2   8        8.66       11.26      3.02 o 
  -5   2   8        0.01        2.25      1.81 o 
  -4   2   8        1.47        1.78      1.75 o 
  -3   2   8       30.16       33.68      2.44 o 
  -2   2   8       37.29       38.50      2.38 o 
  -1   2   8      117.93      107.02      3.51 o 
   0   2   8       52.62       58.05      2.50 o 
   1   2   8       31.24       29.77      1.88 o 
   2   2   8       15.69       14.04      1.53 o 
   3   2   8       73.14       80.12      2.75 o 
   4   2   8        0.23       -0.01      0.80 o 
   5   2   8       27.21       30.27      2.73 o 
   6   2   8      177.29      167.01      6.31 o 
   7   2   8       36.49       38.54      3.38 o 
   8   2   8      140.98      130.16      6.11 o 
   9   2   8        0.55        2.79      1.93 o 
  -6   3   8        0.30       -0.71      1.84 o 
  -5   3   8        2.78        4.87      1.60 o 
  -4   3   8       30.42       35.28      3.94 o 
  -3   3   8       49.29       50.98      3.11 o 
  -2   3   8       53.64       51.75      2.60 o 
  -1   3   8       18.74       18.38      2.30 o 
   0   3   8       74.05       77.97      7.89 o 
   1   3   8      121.45      119.30      3.34 o 
   2   3   8       63.98       73.28      3.54 o 
   3   3   8        6.56        9.05      1.19 o 
   4   3   8        0.39        3.26      0.92 o 
   5   3   8        1.69        0.88      0.72 o 
   6   3   8      189.05      176.02      6.31 o 
   7   3   8       30.67       31.87      3.17 o 
   8   3   8       82.68       89.23      5.10 o 
   9   3   8        6.12        9.28      2.37 o 
  -6   4   8       26.52       23.54      3.76 o 
  -5   4   8        0.00       -0.65      2.05 o 
  -4   4   8        8.79        9.05      1.67 o 
  -3   4   8       48.47       40.49      2.43 o 
  -2   4   8       63.00       63.00      2.71 o 
  -1   4   8      107.20      101.31      3.18 o 
   0   4   8      306.72      312.71      5.64 o 
   1   4   8       21.10       21.12      2.02 o 
   2   4   8      400.60      402.84      6.41 o 
   3   4   8        1.98        0.97      0.76 o 
   4   4   8        3.07        3.14      1.11 o 
   5   4   8        1.58        1.08      0.82 o 
   6   4   8      147.04      135.85      5.54 o 
   7   4   8       26.03       33.23      3.02 o 
   8   4   8        1.13        2.79      1.69 o 
   9   4   8        1.71        1.84      1.81 o 
  -5   5   8       33.73       24.66      3.65 o 
  -4   5   8        0.32        3.74      2.16 o 
  -3   5   8       13.44       11.71      2.70 o 
  -2   5   8       42.28       32.70      3.38 o 
  -1   5   8        0.97       -0.62      1.66 o 
   0   5   8       79.79       91.16      3.32 o 
   1   5   8       12.56       18.30      1.52 o 
   2   5   8      219.26      217.97      4.50 o 
   3   5   8        0.28       -0.99      0.66 o 
   4   5   8       11.72       12.08      1.35 o 
   5   5   8      329.89      314.62      7.48 o 
   6   5   8      132.52      117.77      5.10 o 
   7   5   8       65.62       73.60      4.33 o 
   8   5   8       37.33       36.73      3.53 o 
   9   5   8        0.91        0.62      1.99 o 
  -5   6   8        6.08        5.25      2.58 o 
  -4   6   8       41.52       39.07      4.00 o 
  -3   6   8        5.24        6.46      2.19 o 
  -2   6   8        0.03       -1.72      1.19 o 
  -1   6   8       80.36       77.31      4.62 o 
   0   6   8       83.29       87.51      4.86 o 
   1   6   8      143.54      169.68      6.52 o 
   2   6   8        3.96        7.06      1.96 o 
   3   6   8       70.56       65.30      4.03 o 
   4   6   8        3.40        2.30      0.93 o 
   5   6   8      313.46      303.43      5.79 o 
   6   6   8       71.94       68.14      2.82 o 
   7   6   8        6.85        9.25      2.13 o 
   8   6   8       48.89       56.62      4.59 o 
  -5   7   8        0.30        1.87      2.37 o 
  -4   7   8       18.72       20.45      3.35 o 
  -3   7   8       18.43       18.62      3.20 o 
  -2   7   8        0.59       -1.16      1.48 o 
  -1   7   8      102.84      114.01      5.72 o 
   0   7   8        5.94        6.17      2.02 o 
   1   7   8       88.79      100.28      5.34 o 
   2   7   8        3.56        7.50      2.13 o 
   3   7   8       79.14       74.40      4.57 o 
   4   7   8       18.74       15.00      2.49 o 
   5   7   8       63.22       62.93      4.09 o 
   6   7   8       59.24       60.59      4.09 o 
   8   7   8       49.14       42.86      3.88 o 
  -4   8   8       18.32       14.38      3.08 o 
  -3   8   8       20.49       21.22      3.38 o 
  -2   8   8       11.58       11.06      2.79 o 
  -1   8   8       86.99       79.09      5.16 o 
   0   8   8       29.93       29.82      3.50 o 
   1   8   8      104.07      118.72      6.11 o 
   2   8   8        0.28        4.42      1.78 o 
   3   8   8       70.65       60.29      4.36 o 
   4   8   8       25.63       29.20      3.26 o 
   5   8   8       38.41       44.23      3.82 o 
   6   8   8       19.71       29.94      3.41 o 
   7   8   8        1.67        2.73      1.72 o 
  -3   9   8       23.54       23.63      3.79 o 
  -2   9   8        1.11        1.87      2.02 o 
  -1   9   8       96.04       95.10      5.84 o 
   0   9   8       18.13       25.14      3.50 o 
   1   9   8       66.78       63.17      4.80 o 
   2   9   8       45.30       50.48      4.27 o 
   3   9   8        4.87        9.04      2.34 o 
   4   9   8        0.47       -1.04      1.36 o 
   5   9   8       24.10       23.83      3.35 o 
   6   9   8        0.80       -0.09      1.39 o 
  -1  10   8       35.53       33.53      4.21 o 
   0  10   8        3.65        7.91      2.46 o 
   1  10   8       19.93       18.44      3.26 o 
   2  10   8        0.22        1.51      1.63 o 
   3  10   8        3.46        7.65      2.28 o 
   4  10   8        5.71        7.53      2.22 o 
   5  10   8        6.50        9.10      2.49 o 
  -1  -4   9        0.36       -0.39      1.72 o 
   0  -4   9        1.27        1.57      1.84 o 
   1  -4   9        2.68       -0.21      1.54 o 
   2  -4   9       21.98       19.74      2.96 o 
   3  -4   9        0.50        1.99      1.60 o 
   4  -4   9        4.96        0.27      1.60 o 
   5  -4   9       14.33       10.08      2.31 o 
  -2  -3   9        0.23       -1.57      1.60 o 
  -1  -3   9       13.17       15.30      2.99 o 
   0  -3   9        0.00       -1.65      1.10 o 
   1  -3   9        0.21        2.13      1.69 o 
   2  -3   9       12.48       11.41      2.40 o 
   3  -3   9       20.94       20.39      2.88 o 
   4  -3   9       12.43        7.20      2.08 o 
   5  -3   9        6.80        5.90      2.05 o 
   6  -3   9        8.93       11.12      2.52 o 
   7  -3   9       16.25       10.67      2.52 o 
  -3  -2   9        0.33        1.93      1.93 o 
  -2  -2   9        2.08       -1.72      1.69 o 
  -1  -2   9       11.10       12.30      2.64 o 
   0  -2   9        9.54        5.87      1.90 o 
   1  -2   9        3.14        7.62      1.99 o 
   2  -2   9        0.03       -0.50      1.13 o 
   3  -2   9        0.13       -1.25      0.83 o 
   4  -2   9        2.19        0.62      1.22 o 
   5  -2   9       87.33       86.82      4.95 o 
   6  -2   9        3.86        5.90      1.99 o 
   7  -2   9       59.64       60.29      4.48 o 
  -4  -1   9        3.54        3.82      2.16 o 
  -3  -1   9       14.02       14.44      3.05 o 
  -2  -1   9       80.03       82.47      5.22 o 
  -1  -1   9       34.19       37.05      3.68 o 
   0  -1   9       75.65       72.45      4.39 o 
   1  -1   9        1.82        9.10      2.02 o 
   2  -1   9        6.22        5.34      1.75 o 
   3  -1   9        1.67        1.27      1.30 o 
   4  -1   9       35.29       38.57      3.32 o 
   5  -1   9      141.42      133.66      5.99 o 
   6  -1   9        9.40        8.57      2.16 o 
   7  -1   9       39.24       33.79      3.71 o 
   8  -1   9        5.43        5.10      2.16 o 
  -4   0   9       46.46       55.67      4.59 o 
  -3   0   9       28.96       31.93      3.71 o 
  -2   0   9      138.42      136.66      6.28 o 
  -1   0   9        0.21        0.74      1.60 o 
   0   0   9       36.69       33.79      3.02 o 
   1   0   9       97.59      105.23      5.07 o 
   2   0   9        7.40        2.31      1.42 o 
   3   0   9       37.58       29.20      2.93 o 
   4   0   9        9.81        6.40      1.87 o 
   5   0   9      168.33      164.19      6.52 o 
   6   0   9        2.11        2.88      1.57 o 
   7   0   9        1.52       -0.53      1.42 o 
   8   0   9       22.07       25.20      3.35 o 
  -4   1   9       74.74       71.83      5.01 o 
  -3   1   9        9.53        8.74      2.52 o 
  -2   1   9      247.87      231.57      7.91 o 
  -1   1   9      108.71      108.65      3.92 o 
   0   1   9       82.10       81.16      4.16 o 
   1   1   9      100.12      108.41      3.62 o 
   2   1   9        1.22        1.41      0.99 o 
   3   1   9      182.46      196.89      4.67 o 
   4   1   9      148.96      142.32      5.78 o 
   5   1   9       12.73       17.52      2.64 o 
   6   1   9        0.11       -1.27      1.22 o 
   7   1   9        7.95        6.49      2.02 o 
   8   1   9        0.27       -0.21      1.33 o 
   9   1   9        2.60        3.59      1.96 o 
  -5   2   9        0.02        0.65      1.90 o 
  -4   2   9       64.69       64.06      4.74 o 
  -3   2   9       16.32       15.72      2.27 o 
  -2   2   9        1.71       -0.30      1.08 o 
  -1   2   9      258.47      253.10      5.77 o 
   0   2   9       20.91       27.23      2.80 o 
   1   2   9      216.99      244.40      9.55 o 
   2   2   9      161.02      166.35      4.29 o 
   3   2   9       23.31       19.70      1.75 o 
   4   2   9      309.02      318.29      5.93 o 
   5   2   9        7.24        8.77      1.96 o 
   6   2   9        0.20       -0.65      1.07 o 
   7   2   9        0.21       -0.27      1.36 o 
   8   2   9        6.48        7.94      2.22 o 
   9   2   9        0.81        1.42      1.75 o 
  -5   3   9        0.04        0.00      1.96 o 
  -4   3   9       16.28       15.63      2.11 o 
  -3   3   9       11.07       15.78      1.97 o 
  -2   3   9       31.84       31.58      2.39 o 
  -1   3   9       42.03       47.54      2.53 o 
   0   3   9       84.56       80.42      3.07 o 
   1   3   9      112.05      118.98      3.62 o 
   2   3   9      108.76      114.69      6.33 o 
   3   3   9        1.06       -0.23      0.83 o 
   4   3   9      157.21      158.60      4.07 o 
   5   3   9      167.66      177.74      6.46 o 
   6   3   9      129.81      135.00      5.84 o 
   7   3   9        0.45       -0.86      1.39 o 
   8   3   9        6.17        5.63      2.10 o 
   9   3   9        0.08        0.83      1.66 o 
  -5   4   9       13.67       14.82      3.53 o 
  -4   4   9        3.65        4.42      1.46 o 
  -3   4   9        2.73        3.73      1.39 o 
  -2   4   9       18.09       18.21      2.18 o 
  -1   4   9        0.88        1.33      1.27 o 
   0   4   9        0.06       -0.06      0.86 o 
   1   4   9        4.88        2.07      1.00 o 
   2   4   9       79.21       81.96      2.92 o 
   3   4   9       39.55       36.74      3.45 o 
   4   4   9      354.28      339.52      6.17 o 
   5   4   9      149.07      151.10      3.99 o 
   6   4   9       80.03       69.93      4.18 o 
   7   4   9       62.66       68.00      4.39 o 
   8   4   9        1.25        2.25      1.69 o 
   9   4   9        8.32        9.78      2.52 o 
  -4   5   9       47.82       53.03      4.68 o 
  -3   5   9       14.64       20.39      3.38 o 
  -2   5   9       96.77       85.37      5.37 o 
  -1   5   9       49.27       44.02      3.79 o 
   0   5   9      151.04      154.17      4.07 o 
   1   5   9        0.09        0.50      0.84 o 
   2   5   9       45.61       45.25      2.30 o 
   3   5   9       83.53       82.09      3.04 o 
   4   5   9      352.50      344.60      9.01 o 
   5   5   9       34.40       32.19      2.07 o 
   6   5   9        0.23        1.04      1.36 o 
   7   5   9       26.51       32.01      3.29 o 
   8   5   9        0.00        0.33      1.39 o 
  -4   6   9       56.75       53.45      4.98 o 
  -3   6   9        7.56        3.97      2.31 o 
  -2   6   9      111.91      107.04      5.93 o 
  -1   6   9        6.48        3.23      1.93 o 
   0   6   9       70.99       82.76      4.89 o 
   1   6   9        4.93        8.60      2.19 o 
   2   6   9       47.35       42.51      3.53 o 
   3   6   9       47.62       49.83      3.82 o 
   4   6   9      110.77      100.34      5.13 o 
   5   6   9        1.58        1.34      0.93 o 
   6   6   9       38.12       43.33      2.42 o 
   7   6   9       53.10       51.73      3.88 o 
   8   6   9        1.27       -0.27      1.51 o 
  -4   7   9        8.24        4.33      2.76 o 
  -3   7   9        0.17        1.48      2.05 o 
  -2   7   9      117.39      108.94      6.02 o 
  -1   7   9        0.01       -1.13      1.54 o 
   0   7   9        0.24       -0.06      1.51 o 
   1   7   9       55.29       52.44      4.12 o 
   2   7   9       10.64        6.61      2.16 o 
   3   7   9      238.14      243.99      8.48 o 
   4   7   9       77.81       86.11      5.07 o 
   5   7   9       17.33       15.89      2.67 o 
   6   7   9       25.27       24.54      3.02 o 
  -3   8   9        0.39       -2.27      1.51 o 
  -2   8   9        3.92        2.82      2.28 o 
  -1   8   9        3.60        2.43      1.90 o 
   0   8   9        0.01       -0.15      1.66 o 
   1   8   9      169.83      174.66      7.59 o 
   2   8   9       95.91      100.64      5.81 o 
   3   8   9       14.03       13.78      2.79 o 
   4   8   9       99.28      113.74      5.84 o 
   5   8   9        0.79        0.06      1.39 o 
   6   8   9       37.87       43.31      3.88 o 
  -2   9   9        4.85        3.44      2.40 o 
  -1   9   9        0.26        2.61      1.99 o 
   0   9   9       15.98       16.48      3.26 o 
   1   9   9        7.23        1.22      1.87 o 
   2   9   9        0.01       -0.18      1.45 o 
   3   9   9        4.22       11.53      2.61 o 
   4   9   9       47.97       48.82      4.21 o 
   5   9   9        7.29        6.46      2.28 o 
   6   9   9        0.82       -0.30      1.54 o 
   0  10   9        5.52        5.81      2.55 o 
   1  10   9        9.17       20.25      3.62 o 
   2  10   9       15.22       19.15      3.32 o 
   3  10   9        2.10        1.45      1.84 o 
   4  10   9        9.01       13.58      3.02 o 
   0  -3  10       22.06       24.63      3.56 o 
   1  -3  10        1.20       -0.42      1.63 o 
   2  -3  10        4.81        5.96      2.08 o 
   3  -3  10        2.19        1.30      1.51 o 
   4  -3  10       24.39       30.68      3.59 o 
   5  -3  10        5.60        1.90      1.84 o 
  -1  -2  10        5.99        6.94      2.58 o 
   0  -2  10        9.59        8.12      2.40 o 
   1  -2  10       45.62       55.31      4.42 o 
   2  -2  10        1.39        1.81      1.60 o 
   3  -2  10        8.51        4.98      1.99 o 
   4  -2  10       48.30       68.45      4.65 o 
   5  -2  10        3.17        0.12      1.54 o 
   6  -2  10       18.11        8.51      2.43 o 
  -2  -1  10        3.99        1.13      1.96 o 
  -1  -1  10        0.80       -0.74      1.51 o 
   0  -1  10        0.26       -0.68      1.45 o 
   1  -1  10        7.37        6.49      2.10 o 
   2  -1  10       11.54       15.50      2.70 o 
   3  -1  10       74.26       69.31      4.48 o 
   4  -1  10       32.26       38.27      3.71 o 
   5  -1  10       23.44       21.88      3.05 o 
   6  -1  10       13.92       15.50      2.88 o 
   7  -1  10        8.36       10.38      2.64 o 
  -3   0  10        9.28        5.45      2.40 o 
  -2   0  10        0.08       -0.56      1.63 o 
  -1   0  10        3.60        5.78      2.10 o 
   0   0  10       18.31       17.93      2.85 o 
   1   0  10       18.05       17.04      2.73 o 
   2   0  10        3.59        7.08      2.16 o 
   3   0  10      151.53      146.76      6.28 o 
   4   0  10       41.13       47.76      3.91 o 
   5   0  10       23.04       23.00      3.11 o 
   6   0  10       39.78       43.10      3.79 o 
   7   0  10       13.81        3.65      1.87 o 
   8   0  10        9.91       10.23      2.58 o 
  -3   1  10        1.49       -0.42      1.75 o 
  -2   1  10        1.18        2.85      1.75 o 
  -1   1  10        0.86        1.60      1.60 o 
   0   1  10        3.11        7.94      2.08 o 
   1   1  10      100.44       98.71      5.68 o 
   2   1  10       25.61       22.77      2.03 o 
   3   1  10      206.41      189.92      4.90 o 
   4   1  10       55.15       57.45      4.03 o 
   5   1  10       35.77       26.09      3.14 o 
   6   1  10       39.43       49.77      4.00 o 
   7   1  10       67.13       67.88      4.80 o 
   8   1  10       38.66       46.18      4.39 o 
  -3   2  10       15.08       17.99      3.11 o 
  -2   2  10        1.86        1.01      1.26 o 
  -1   2  10        0.02        0.65      1.15 o 
   0   2  10        2.87        7.04      1.48 o 
   1   2  10        2.48        3.43      1.44 o 
   2   2  10       26.49       32.44      3.25 o 
   3   2  10        1.32        0.62      0.99 o 
   4   2  10       48.14       50.69      2.62 o 
   5   2  10        0.18       -0.47      1.30 o 
   6   2  10       63.01       58.22      4.33 o 
   7   2  10       29.67       28.84      3.44 o 
   8   2  10        6.63        6.52      2.31 o 
  -4   3  10        2.86        1.42      2.16 o 
  -3   3  10       50.61       50.45      5.93 o 
  -2   3  10        5.25        3.41      1.50 o 
  -1   3  10       23.59       22.78      2.15 o 
   0   3  10       39.02       45.37      2.63 o 
   1   3  10       29.93       32.76      4.05 o 
   2   3  10       76.90       80.58      6.54 o 
   3   3  10       11.37       15.58      1.94 o 
   4   3  10       72.41       69.42      2.97 o 
   5   3  10       73.61       76.45      4.45 o 
   6   3  10      111.94      123.43      5.81 o 
   7   3  10       14.68       12.36      2.52 o 
   8   3  10        8.26       10.67      2.58 o 
  -4   4  10        0.86       -0.77      1.99 o 
  -3   4  10       17.48       16.73      2.13 o 
  -2   4  10       75.76       81.78      3.61 o 
  -1   4  10       20.44       18.52      1.89 o 
   0   4  10      227.39      239.52      5.82 o 
   1   4  10        0.19       -0.18      1.13 o 
   2   4  10       17.75       19.51      1.86 o 
   3   4  10       50.69       61.58      2.96 o 
   4   4  10        0.02       -1.20      1.73 o 
   5   4  10       32.57       37.82      3.26 o 
   6   4  10        2.24        2.91      1.75 o 
   7   4  10       45.36       40.26      3.79 o 
   8   4  10        5.49        6.02      2.22 o 
  -3   5  10        6.52        4.92      2.49 o 
  -2   5  10       53.83       56.74      4.77 o 
  -1   5  10       21.44       20.81      3.17 o 
   0   5  10      147.26      144.66      6.55 o 
   1   5  10       32.11       38.25      3.82 o 
   2   5  10      239.80      244.91      5.44 o 
   3   5  10       28.56       27.10      2.06 o 
   4   5  10        3.56        0.89      0.95 o 
   5   5  10       15.16       16.85      1.78 o 
   6   5  10       15.05       12.48      2.43 o 
   7   5  10        3.84        3.14      1.78 o 
   8   5  10        0.23        0.71      1.75 o 
  -3   6  10        1.62       -0.47      2.02 o 
  -2   6  10        3.35       -2.76      1.87 o 
  -1   6  10        4.20        5.93      2.34 o 
   0   6  10      127.78      115.31      6.08 o 
   1   6  10      129.35      125.01      6.28 o 
   2   6  10      286.06      272.04      8.89 o 
   3   6  10       59.46       54.10      4.27 o 
   4   6  10        9.04        8.00      2.22 o 
   5   6  10        3.08        3.08      1.60 o 
   6   6  10       20.31       20.19      2.73 o 
   7   6  10        0.00        1.93      1.60 o 
   8   6  10        3.18        4.68      2.10 o 
  -3   7  10        1.49        0.71      2.10 o 
  -2   7  10        3.85        3.85      2.25 o 
  -1   7  10       14.65       12.48      2.96 o 
   0   7  10      125.09      135.74      6.70 o 
   1   7  10        3.24        6.11      2.25 o 
   2   7  10       38.47       36.05      3.76 o 
   3   7  10       42.44       45.89      3.91 o 
   4   7  10        0.21       -1.65      1.10 o 
   5   7  10       40.50       30.00      3.38 o 
   6   7  10       17.37       12.06      2.52 o 
  -2   8  10        5.37        7.77      2.61 o 
  -1   8  10        0.05        3.56      2.08 o 
   0   8  10       31.30       35.04      4.06 o 
   1   8  10       36.45       30.59      3.79 o 
   2   8  10        8.63       12.04      2.79 o 
   3   8  10       12.44       11.74      2.82 o 
   4   8  10        0.31       -1.63      1.39 o 
   5   8  10       11.89        7.08      2.40 o 
   6   8  10       19.44       15.06      3.05 o 
   0   9  10       63.67       75.12      5.54 o 
   1   9  10        0.21        2.49      1.87 o 
   2   9  10       52.50       56.08      4.92 o 
   3   9  10       13.69       16.75      3.29 o 
   4   9  10        1.05       -0.27      1.78 o 
   5   9  10        6.80       10.17      2.73 o 
   2  -2  11       11.08       12.01      2.79 o 
   3  -2  11        0.33        0.98      1.60 o 
   0  -1  11        0.90        2.34      2.10 o 
   1  -1  11        3.92        1.39      1.75 o 
   2  -1  11       22.36       22.02      3.32 o 
   3  -1  11        1.47        2.70      1.78 o 
   4  -1  11        4.50        7.11      2.22 o 
   5  -1  11        1.31        1.81      1.75 o 
  -1   0  11        7.82        4.86      2.10 o 
   0   0  11       48.56       54.78      4.59 o 
   1   0  11       38.78       40.37      4.09 o 
   2   0  11       41.01       43.69      4.15 o 
   3   0  11        1.98        1.25      1.75 o 
   4   0  11        0.19        0.62      1.48 o 
   5   0  11       14.35       11.00      2.67 o 
   6   0  11        0.17        0.50      1.72 o 
  -2   1  11        0.00        0.21      1.90 o 
  -1   1  11       27.04       22.62      3.20 o 
   0   1  11       24.01       25.40      3.38 o 
   1   1  11       44.93       43.96      3.79 o 
   2   1  11       42.38       54.19      4.12 o 
   3   1  11        9.38        6.34      2.16 o 
   4   1  11       31.16       35.75      3.71 o 
   5   1  11       49.67       39.84      3.88 o 
   6   1  11        0.30        0.42      1.63 o 
   7   1  11       12.91       14.35      2.91 o 
  -2   2  11        8.32        7.91      2.31 o 
  -1   2  11       62.36       59.32      3.27 o 
   0   2  11       48.80       51.77      6.85 o 
   1   2  11       78.90       69.28      3.30 o 
   2   2  11      106.21      114.55      4.09 o 
   3   2  11      126.70      112.55     11.41 o 
   4   2  11        5.10        4.77      1.96 o 
   5   2  11      143.23      137.99      6.43 o 
   6   2  11        0.10        1.96      1.72 o 
   7   2  11       18.70       22.17      3.50 o 
  -2   3  11        6.49        6.42      4.02 o 
  -1   3  11       43.70       42.08      2.76 o 
   0   3  11       10.47       11.00      2.49 o 
   1   3  11        2.72        2.28      1.69 o 
   2   3  11       27.79       36.95      4.24 o 
   3   3  11       40.91       36.45      2.44 o 
   4   3  11       27.24       30.54      2.32 o 
   5   3  11       58.90       58.58      4.33 o 
   6   3  11       18.61       17.82      3.08 o 
   7   3  11        7.19        4.98      2.13 o 
  -2   4  11        0.88        1.17      1.41 o 
  -1   4  11       16.16       16.56      2.05 o 
   0   4  11        1.35        2.90      1.29 o 
   1   4  11        4.07        1.26      1.26 o 
   2   4  11       67.69       76.38      3.29 o 
   3   4  11      110.53      106.39      4.05 o 
   4   4  11       48.43       53.58      2.82 o 
   5   4  11       50.36       51.88      4.03 o 
   6   4  11        5.81        7.53      2.19 o 
   7   4  11        4.27        1.25      1.81 o 
  -2   5  11       34.81       36.02      4.33 o 
  -1   5  11        2.78        1.51      2.05 o 
   0   5  11       10.64        9.16      2.70 o 
   1   5  11        4.85        6.04      1.47 o 
   2   5  11       56.48       65.38      3.10 o 
   3   5  11       44.39       42.84      2.65 o 
   4   5  11        0.12        0.26      1.07 o 
   5   5  11       99.52       96.96      5.25 o 
   6   5  11       17.34       13.25      2.64 o 
   7   5  11       15.32       15.27      2.91 o 
  -2   6  11       10.99        9.40      2.96 o 
  -1   6  11       23.29       24.72      3.82 o 
   0   6  11       15.05        7.11      2.67 o 
   1   6  11        0.02        1.54      1.75 o 
   2   6  11        7.75       15.15      2.99 o 
   3   6  11        7.12        6.61      2.34 o 
   4   6  11        7.06        6.11      2.10 o 
   5   6  11       20.57       21.85      3.08 o 
   7   6  11       72.55       66.34      4.59 o 
  -1   7  11       51.62       39.96      4.42 o 
   0   7  11       33.65       29.73      3.85 o 
   1   7  11       20.45       20.01      3.44 o 
   2   7  11        3.24        3.26      2.13 o 
   3   7  11        5.03        4.80      2.05 o 
   4   7  11        8.00        1.07      1.87 o 
   5   7  11       44.06       42.03      4.03 o 
   0   8  11        1.26       -1.01      1.87 o 
   1   8  11       40.12       38.83      4.33 o 
   2   8  11       20.99       23.39      3.65 o 
   3   8  11        1.92        3.59      1.96 o 
   4   8  11        0.31        1.63      1.90 o 
   5   8  11       23.12       19.30      3.35 o 
   3   0  12        0.43       -2.13      1.42 o 
   1   1  12        0.73        0.24      1.87 o 
   2   1  12       32.65       34.56      3.97 o 
   3   1  12        2.04       -2.28      1.63 o 
   4   1  12        7.72        3.65      1.96 o 
   5   1  12       17.64       23.21      3.56 o 
   0   2  12        6.22        6.52      2.19 o 
   1   2  12        0.94        1.36      1.26 o 
   2   2  12        3.59        7.08      1.91 o 
   3   2  12        4.63        3.99      1.43 o 
   4   2  12        4.72        7.50      2.37 o 
   5   2  12        1.39        0.06      1.81 o 
   6   2  12        0.21        2.02      1.99 o 
   0   3  12       31.69       31.60      2.74 o 
   1   3  12      121.36      124.20      4.58 o 
   2   3  12        0.17       -1.72      1.15 o 
   3   3  12       79.54       73.80      3.48 o 
   4   3  12        8.32        6.61      2.16 o 
   5   3  12        1.35       -2.22      1.48 o 
   6   3  12        9.57       14.76      3.08 o 
   0   4  12        3.00        3.44      1.56 o 
   1   4  12      109.20      118.32      7.16 o 
   2   4  12        0.01       -1.58      1.05 o 
   3   4  12       32.04       33.73      3.57 o 
   4   4  12       33.08       34.92      2.62 o 
   5   4  12        5.87       10.46      2.55 o 
   6   4  12       26.83       31.63      3.76 o 
   0   5  12        7.06        1.63      2.22 o 
   1   5  12       86.61       93.82      5.99 o 
   2   5  12        0.25        1.80      2.83 o 
   3   5  12       27.12       27.40      4.57 o 
   4   5  12       26.05       22.01      3.25 o 
   5   5  12        7.58        4.65      2.16 o 
   6   5  12       67.98       77.13      5.28 o 
   0   6  12       28.12       24.72      3.82 o 
   1   6  12       44.13       58.28      4.89 o 
   2   6  12        4.03        5.19      2.43 o 
   3   6  12       36.33       36.08      4.09 o 
   4   6  12       74.49       68.00      5.04 o 
   5   6  12        1.70        2.79      1.99 o 
   1   7  12       44.78       42.48      4.65 o 
   2   7  12        0.00        1.78      1.99 o 
   3   7  12        5.79        6.31      2.40 o 
   4   7  12       23.85       17.16      3.23 o 
                                                 
